# Supplementary material for: YtfK activates the stringent response by triggering the alarmone synthetase SpoT in Escherichia coli
Source: Nat Commun. 2019 Dec 17;10:5763. doi: 10.1038/s41467-019-13764-4 (PMC6917717; doi:10.1038/s41467-019-13764-4)
Supplement: Supplementary file 4 — Supplementary Data 1 [file 41467_2019_13764_MOESM4_ESM.xlsx]

## Sheet: Plasmids used in this work
Plasmids	Genotype	Source and primers
pMG25	pUC bla Plac promoter, AmpR	Gerdes Lab
pMG25 spoT 1-378-6his	pUC bla PT5-lac spoT1-378-6his ,AmpR	This work (pEM344/347)
pEG25	pUC bla PT5-lac promoter, AmpR	This work (pEG186/187)
pEG25 relA (sd4 ttg)	bla PT5-lac , relA ,AmpR	This work (pEJM17/164)
pEG25 relA 1-396-6his	bla PT5-lac , relA1-396-6his ,AmpR	This work (pEJM16/429)
pEG25 ytfK	bla PT5-lac , tytfK ,AmpR	This work (pEJM166/167)
pEG25 ytfK-6his	bla PT5-lac , ytfK-6his ,AmpR	This work (pEJM167/168)
pEG25 ytfK P42L	bla PT5-lac , ytfK P42L ,AmpR	This work (pEJM166/167)
pEG25 ytfK P42L-6his	bla PT5-lac, ytfK P42L-6his, AmpR	This work (pEJM166/168)
pEG25 spoT (sd8 ttg)	bla PT5-lac, spoT, AmpR	This work (pEJM260/298)
pWRG99	pKD46 with I-sceI under PtetA inducible promoter , AmpR	(Blank et al., 2011)5
pWRG100	Isce-I recognition site, Cmr	(Blank et al., 2011)5
pcp20	FLP+, ~, ci857+, ~" PR Rep t~, AP R, CmR	(Datsenko and Wanner 2000)6
pBbS2K-RFP	Ptet, RFP, Kmr	Addgene, 7
pJF119EH	ptac, rrnB, lacIq , Apr mNeonGreen	Gift from A. Magalon
pBbS2K	pBbS2K minus RFP selfligated	This work
pBbS2K ytfK	pBbS2K,ytfK	This work (pEJM166/167)
pNDM220	Mini‐R1, bla, lacIq, PA1/O4/O3, , AmpR	(Gotfredsen and Gerdes)8
pEG220	pNDM220 KmR	This work (pEG287/288)
pEG220 ytfK	KmR ,pEG220 ytfK with native promoter	This work (pEJM263/264)
pLic07	KmR	Biox tal
pET28a+	KmR	Novagen
pET28a+-trx	KmR ,pET28 thioredoxin-6his-tev	This work (pEJM216/217)
pET28a+-ytfK	KmR, pET28-trx-ytfK	This work (pEJM222/223)
pUT18c	AmpR ,used for fusion at C-terminal end of the T18 polypeptide	(Karimova et al., 1998)1
pUT18c zip	AmpR, with leucine zipper of GCN4	(Karimova et al., 1998)1
pUT18c ytfK	AmpR ,with ytfK,	This work (pEM320/322)
pUT18c ytfKP42L	AmpR ,with ytfKP42L	This work (pEM320/322)
pUT18c relA	AmpR ,with relA full length,	This work (pEM314/315)
pUT18c spoT	AmpR ,with spoT full length,	This work (pEJM160/162)
pUT18c spoT ΔACT	AmpR, with spoT deleted for ACT domain	This work (pEJM160/397)
pUT18c spoT ΔACT-CC	AmpR , with spoT deleted for ACT and CC domains	This work (pEJM160/396)
pUT18c spoT ΔACT-CC-Hel	AmpR, with spoT deleted for ACT, CC and Helical domains	This work (pEJM160/395)
pUT18c Nter-spoT 1-362	AmpR , with spoT catalytic (HD + SYNTH)	This work (pEJM160/307)
pUT18c HD-spoT	AmpR , with spoT hydrolase (HD)	This work (pEJM10/11)
pUT18c spoT ΔHD	AmpR , with spoT deletaed for HD	This work (pEJM7/162)
pUT18c Cter-spoT	AmpR , with spoT regulatory (TGS + HELical + CC + ACT)	This work (pEJM8/162)
pUT18c spoT ΔHD-Syn-TGS	AmpR , with spoT deleted for HD, SYNTH and TGS domains	This work (pEJM9/162)
pKT25	used for fusion at the C-terminal end of the T25 polypeptide, KmR	(Karimova et al., 1998)1
pKT25 zip	with leucine zipper of GCN4, KmR	(Karimova et al., 1998)1
pKT25 relA	KmR , with relA full length	This work (pEM314/p316)
pKT25 relA 1-380	KmR , with relA catalytic (HD + SYNTH)	This work (pEJM130/131)
pKT25 spoT	KmR , with spoT full length	This work (pEJM160/3162)
pKT25 spoT ΔACT	KmR , with spoT deleted for ACT domain	This work (pEJM160/397)
pKT25 spoT ΔACT-CC	KmR , with spoT deleted for ACT and CC domains	This work (pEJM160/396)
pKT25 spoT ΔACT-CC-Hel	KmR , with spoT deleted for ACT, CC and Helical domains	This work (pEJM160/395)
pKT25 Nter-spoT1-362	KmR, with spoT catalytic (HD + SYNTH)	This work (pEJM160/307)
pKT25 HD-spoT	KmR, with spoT hydrolase (HD)	This work (pEJM10/11)
pKT25 spoT ΔHD	KmR , with spoT deletaed for HD	This work (pEJM7/162)
pKT25 Cter-spoT	KmR , with spoT regulatory (TGS + HELical + CC + ACT)	This work (pEJM8/162)
pKT25 spoT ΔHD-Syn-TGS	KmR , with spoT deleted for HD, SYNTH and TGS domains	This work (pEJM9/162)
pKT25 ytfK	KmR , with ytfK	This work (pEM320/322)
pUT18 ytfK	AmpR , with ytfK	This work (pEM320/321)
pUT18 relA	AmpR , with relA full length	This work (pEM314/315)
pKNT25 ytfK	KmR , with ytfK	This work (pEM320/321)
pKNT25 relA	KmR , with relA full length	This work (pEM314/315)
