# Supplementary material for: YtfK activates the stringent response by triggering the alarmone synthetase SpoT in Escherichia coli
Source: Nat Commun. 2019 Dec 17;10:5763. doi: 10.1038/s41467-019-13764-4 (PMC6917717; doi:10.1038/s41467-019-13764-4)
Supplement: Supplementary file 5 — Supplementary Data 2 [file 41467_2019_13764_MOESM5_ESM.xlsx]

## Sheet: DNA oligonucleotides
Primers	Sequence (From 5’ to 3’)	Restriction Enzyme	Restriction enzymes are highlight in bold
EJM7	cccctctagaGAAGATTCTTTCTGAAATCG	XbaI
EJM8	cccctctagaCCTGCTGGAGCTGCAACAGA	XbaI
EJM9	cccctctagaTCCGGGCGCTCGCCCGAATG	XbaI
EJM10	cccctctagaAATGTATCTGTTTGAAAGCC	XbaI
EJM11	ccccggtaccTTACTGGATCATCTCTTTAC	KpnI
EJM16	ccccgaattcGTCGACTCAAGGAGGTTTTATAAATGGTTGCGGTAAGAAGTGCA	EcoRI
EJM17	ccccggatccCTAACTCCCGTGCAACCGAC	BamHI
EJM130	cccctctagaAATGGTTGCGGTAAGAAGTGCACA	XbaI
EJM131	ccccggtaccTTACGCAGCCAGGCAATCCGGT	KpnI
EJM160	ccctctagaaaTGTATCTGTTTGAAAGCCTGA	XbaI
EJM162	cccggtaccTTAATTTCGGTTTCGGGTGAC	KpnI
EJM164	ccccgaattcGTCGACTCAAGGATTAATTGGTTGCGGTAAGAAGTGCA	EcoRI
EJM166	ccccggatccTTAAGCCATCTCTGTTTGCAG	BamHI
EJM167	cccccaattgGTCGACTCAAGGAGGTTTTATAAATGAAAATTTTCCAACGGTAC	MfeI
EJM168	ccccggatccTTAGTGATGGTGATGGTGATGAGCCATCTCTGTTTGCAG	BamHI
EJM216	CCCCccatggGCCATCACCATCACCATCACAGCGATAAAATTATTC	NcoI
EJM217	ccccggatccGGTACCCAGATCTACACCAGAcac	BamHI
EJM222	ccccggatccGAGAACCTGTACTTCCAATCAATGAAAATTTTCCAACGGTACAAC	BamHI
EJM223	ccccaagcttTTAAGCCATCTCTGTTTGCAGAC	HinDIII
EJM230	TGTCCGAAGTTAACCGTCAGGTTATGCGTCTGCAAACAGAGATGGCTtaacgccttacgccccgccctgc
EJM231	CAGGAGCCGTCTTATTACTGCATAGCACTTTTTACTGCATAGCACTTTGGctagactatattaccctgtt
EJM244	TGATGTCCGAAGTTAACCGTCAGGTTATGCGTCTGCAAACAGAGATGGCTGCAGCGGCCGGCGGAGGGATGGTGAGCAAAGGAGAAGA
EJM245	CAGGAGCCGTCTTATTACTGCATAGCACTTTTTACTGCATAGCACTTTGGttaTTTATACAGTTCATCCA
EJM260	cccgaattcGTCGACTAAAGGAAAAAAAAATTGTATCTGTTTGAAAGCCTGA	EcoRI
EJM263	ccccgacgtcAGAATCTTGCGTAGGGTCAT	ZraI
EJM264	ccccggtaccAAGAAGAAAGCGTCGCGTAA	KpnI
EJM298	cccggatccttaATTTCGGTTTCGGGTGACTT	BamHI
EJM 307	cccggtaccTTAGCTTTGCATCCAGCGCTGGGCG	KpnI
EJM395	cccggtaccTTAAGCGGTAATGATTTCAACGGTT	KpnI
EJM396	cccggtaccTTATTGCAGATTTTTCGCGACCACC	KpnI
EJM397	cccggtaccTTACCATTCCACAGCCATAAACTTC	KpnI
EJM429	ccccggatccTTAgtgatggtgatggtgatgTTCGTCGAGCATTTCGCCGG	BamHI
EG176	ccccctcgagAAATCATAAAAAATTTATTTGC	XhoI
EG177	ccccgaattcTGTGTGAAATTGTTATCCGCTC	EcoRI
EG287	TTAAAAATGAAGTTTTAAATCAATCTAAAGTATATATGAGTAAACTTGGTCTGACAGTTATATGGACAGCAAGCGAACCG
EG288	AGGTGGCACTTTTCGGGGAAATGTGCGCGGAACCCCTATTTGTTTATTTTTCTAAATACATCAGAAGAACTCGTCAAGAAG
EM311	ccctctagaAATGTATCTGTTTGAAAGCCTGA	XbaI
EM313	cccggtaccTTAATTTCGGTTTCGGGTGAC	KpnI
EM314	ccctctagaAATGGTTGCGGTAAGAAGTGCAC	XbaI
EM315	cccggtaccAAACTCCCGTGCAACCGACGCG	KpnI
EM316	cccggtaccCTAACTCCCGTGCAACCGACG	KpnI
EM320	ccctctagaAATGAAAATTTTCCAACGGTACA	XbaI
EM321	cccggtaccAAAGCCATCTCTGTTTGCAGACG	KpnI
EM322	cccggtaccTTAAGCCATCTCTGTTTGCAGA	KpnI
EM340	cccggtaccTTAGCTTTGCATCCAGCGCTGGGCG	KpnI
EM341	cccggtaccTTAAGCGGTAATGATTTCAACGGTT	KpnI
EM342	cccggtaccTTATTGCAGATTTTTCGCGACCACC	KpnI
EM343	cccggtaccTTACCATTCCACAGCCATAAACTTC	KpnI
EM344	CCCCgaattcGTCGACTAAAGGAGGAAAAAAAATTGTATCTGTTTGAAAGCCTGAATC	EcoRI
EM346	CCCCggatccTTAGTGATGGTGATGGTGATGATTTCGGTTTCGGGTGACTTTAA	BamHI
EM347	CCCCggatccTTAGTGATGGTGATGGTGATGGCTCTCGATAAATTCAAACGAAC	BamHI
