# Supplementary material for: YtfK activates the stringent response by triggering the alarmone synthetase SpoT in Escherichia coli
Source: Nat Commun. 2019 Dec 17;10:5763. doi: 10.1038/s41467-019-13764-4 (PMC6917717; doi:10.1038/s41467-019-13764-4)
Supplement: Supplementary file 7 — Source Data [file 41467_2019_13764_MOESM7_ESM.xlsx]

## Sheet: Fig 3A
Phosphate starvation
Right panel
Phosphate starvation
repicate 1
strains + time (min)	intensity	background corrected	relative intensity			mean	SD
background	2729.47	0			wt 30 min	1	1.81299e-16
wt 30 min	3920.39	1190.92	1		wt 60 min	7.03111	1.19689
wt 60 min	11611.3	8881.8	7.4579		wt 90 min	5.50006	1.34745
wt 90 min	7849.99	5120.52	4.29962		ΔrelA 30 min	0.824698	0.25666
ΔrelA 30 min	3667.96	938.488	0.788033		ΔrelA 60 min	3.66122	1.89934
ΔrelA 60 min	7855.08	5125.61	4.30389		ΔrelA 90 min	5.91233	0.856731
ΔrelA 90 min	9621.83	6892.36	5.78741		ΔytfK 30 min	0.960482	0.0685037
ΔytfK 30 min	3987.22	1257.75	1.05612		ΔrytfK 60 min	4.28259	0.619035
ΔrytfK 60 min	7767.7	5038.23	4.23052		ΔYtfK 90 min	2.00659	0.104634
ΔYtfK 90 min	5178.82	2449.35	2.05668		ΔrelAΔytfK 30 min	0.81926	0.146792
ΔrelAΔytfK 30 min	3932.39	1202.92	1.01007		ΔrelA ΔytfK 60 min	1.3096	0.261888
ΔrelA ΔytfK 60 min	4465.3	1735.83	1.45754		ΔrelAΔytfK 90 min	1.54669	0.197068
ΔrelAΔytfK 90 min	4579.18	1849.71	1.55317
Phosphate starvation
repicate 2
strains + time (min)
background	3879.23	0
wt 30 min	5033.33	1154.1	1
wt 60 min	11427.9	7548.72	6.54079
wt 90 min	10609.9	6730.72	5.83202
ΔrelA 30 min	4448.57	569.339	0.493319
ΔrelA 60 min	9812.46	5933.23	5.14101
ΔrelA 90 min	11888.5	8009.32	6.93989
ΔytfK 30 min	4957.54	1078.31	0.934334
ΔrytfK 60 min	9257.08	5377.86	4.65979
ΔYtfK 90 min	6203.01	2323.78	2.01351
ΔrelAΔytfK 30 min	4667.55	788.323	0.683064
ΔrelA ΔytfK 60 min	5555.51	1676.28	1.45246
ΔrelAΔytfK 90 min	5918.9	2039.67	1.76733
Phosphate starvation
repicate 3
strains + time (min)
background	1642.03	0
wt 30 min	4179.04	2537.01	1
wt 60 min	16030.2	14388.1	5.67129
wt 90 min	13332.4	11690.4	4.60793
ΔrelA 30 min	3955.58	2313.55	0.911921
ΔrelA 60 min	3855.98	2213.95	0.872662
ΔrelA 90 min	13971.2	12329.2	4.85972
ΔytfK 30 min	3913.8	2271.78	0.895453
ΔrytfK 60 min	10344.4	8702.41	3.43018
ΔYtfK 90 min	6356.74	4714.72	1.85837
ΔrelAΔytfK 30 min	3813.59	2171.57	0.855954
ΔrelA ΔytfK 60 min	3971.13	2329.11	0.918051
ΔrelAΔytfK 90 min	4910.28	3268.26	1.28823
Phosphate starvation
repicate 4
strains + time (min)
background	2837.2	0
wt 30 min	5021.76	2184.56	1
wt 60 min	21306.5	18469.3	8.45446
wt 90 min	18698.6	15861.4	7.26067
ΔrelA 30 min	5252.27	2415.07	1.10552
ΔrelA 60 min	12290.4	9453.24	4.3273
ΔrelA 90 min	16080.6	13243.4	6.06229
ΔytfK 30 min	4925.69	2088.5	0.956026
ΔrytfK 60 min	13344.6	10507.4	4.80986
ΔYtfK 90 min	7419.98	4582.78	2.09781
ΔrelAΔytfK 30 min	4427.45	1590.25	0.727949
ΔrelA ΔytfK 60 min	5918.16	3080.97	1.41034
ΔrelAΔytfK 90 min	6284.51	3447.31	1.57803

## Sheet: Fig 3B
Fatty acid starvation
Right panel
Fatty acid starvation
repicate 1
strains + time (min)	intensity	background corrected	relative intensity
background	50.872	0				mean	SD
wt 0 min	295.35	244.478	1
wt 15 min	1834.57	1783.69	7.29593		wt 0 min	1	1.79018e-16
wt 30 min	2119.99	2069.12	8.46341		wt 15 min	6.50609	1.12753
ΔrelA 0 min	271.091	220.219	0.900772		wt 30 min	7.23727	1.13328
ΔrelA 15 min	1444.84	1393.97	5.70181		ΔrelA 0 min	0.723872	0.237015
ΔrelA 30 min	1755.52	1704.65	6.9726		ΔrelA 15 min	3.68662	1.9148
ΔytfK 0 min	280.762	229.89	0.94033		ΔrelA 30 min	5.88874	0.824237
ΔrytfK 15 min	826.113	775.241	3.17101		ΔytfK 0 min	0.924102	0.0943799
ΔYtfK 30 min	877.416	826.544	3.38085		ΔrytfK 15 min	3.33158	1.47843
ΔrelAΔytfK 0 min	261.531	210.659	0.861669		ΔYtfK 30 min	3.62719	0.873043
ΔrelA ΔytfK 15 min	595.077	544.205	2.22599		ΔrelAΔytfK 0 min	0.908726	0.28703
ΔrelAΔytfK 30 min	625.125	574.253	2.34889		ΔrelA ΔytfK 15 min	1.48865	0.557742
					ΔrelAΔytfK 30 min	1.69021	0.456689
repicate 2
strains + time (min)
background	627.204	0
wt 0 min	949.021	321.817	1
wt 15 min	2724.83	2097.62	6.51806
wt 30 min	2820.5	2193.29	6.81534
ΔrelA 0 min	745.547	118.343	0.367734
ΔrelA 15 min	1187.62	560.411	1.7414
ΔrelA 30 min	2259.9	1632.69	5.07336
ΔytfK 0 min	893.872	266.668	0.828632
ΔrytfK 15 min	1719.44	1092.24	3.39396
ΔYtfK 30 min	1770.04	1142.84	3.55121
ΔrelAΔytfK 0 min	894.301	267.097	0.829965
ΔrelA ΔytfK 15 min	951.143	323.939	1.00659
ΔrelAΔytfK 30 min	998.55	371.346	1.1539
repicate 3
strains + time (min)
background	734.282	0
wt 0 min	962.746	228.464	1
wt 15 min	2616.64	1882.35	8.23917
wt 30 min	2678.31	1944.03	8.50913
ΔrelA 0 min	858.716	124.434	0.544655
ΔrelA 15 min	1895.81	1161.53	5.08407
ΔrelA 30 min	2302.32	1568.04	6.86341
ΔytfK 0 min	936.867	202.585	0.886726
ΔrytfK 15 min	1973.97	1239.69	5.42618
ΔYtfK 30 min	1880.94	1146.66	5.01901
ΔrelAΔytfK 0 min	955.15	220.868	0.966752
ΔrelA ΔytfK 15 min	1190.65	456.373	1.99757
ΔrelAΔytfK 30 min	1083.31	349.027	1.52771
repicate 4
strains + time (min)
background	1901.13	0
wt 0 min	2639.69	738.555	1
wt 15 min	5642.85	3741.71	5.06626
wt 30 min	6414.37	4513.23	6.1109
ΔrelA 0 min	2457.29	556.158	0.753035
ΔrelA 15 min	2985.53	1084.4	1.46827
ΔrelA 30 min	5766.92	3865.78	5.23425
ΔytfK 0 min	2556.53	655.391	0.887396
ΔrytfK 15 min	2826.77	925.631	1.2533
ΔYtfK 30 min	3825.79	1924.66	2.60598
ΔrelAΔytfK 0 min	2303.99	402.858	0.545468
ΔrelA ΔytfK 15 min	2537.33	636.194	0.861404
ΔrelAΔytfK 30 min	2981.26	1080.13	1.46249
repicate 5
strains + time (min)
background	897.392	0
wt 0 min	1718.63	821.236	1
wt 15 min	5652.89	4755.5	5.79066
wt 30 min	5763.14	4865.75	5.92491
ΔrelA 0 min	1736.59	839.197	1.02187
ΔrelA 15 min	3173.41	2276.02	2.77146
ΔrelA 30 min	5535.44	4638.04	5.64764
ΔytfK 0 min	1782.21	884.821	1.07743
ΔrytfK 15 min	3700.63	2803.24	3.41344
ΔYtfK 30 min	3836.51	2939.12	3.57889
ΔrelAΔytfK 0 min	1997.66	1100.27	1.33978
ΔrelA ΔytfK 15 min	2262.77	1365.38	1.66259
ΔrelAΔytfK 30 min	2659.77	1762.38	2.14601
repicate 6
strains + time (min)
background	136.023	0
wt 0 min	333.158	197.135	1
wt 15 min	1343.77	1207.75	6.12649
wt 30 min	1634.24	1498.22	7.59995
ΔrelA 0 min	284.892	148.869	0.755163
ΔrelA 15 min	1191.23	1055.21	5.35271
ΔrelA 30 min	1228.39	1092.37	5.54122
ΔrelAΔytfK 0 min
ΔrelA ΔytfK 15 min	368.205	232.182	1.17778
ΔrelAΔytfK 30 min	432.174	296.151	1.50228
delAk 30	489.171	353.148	1.7914

## Sheet: Fig 3C
amino acid starvation
Right panel
amino acid starvation
repicate 1
strains + time (min)	intensity	background corrected	relative intensity			mean	SD
background	5101.05	0			wt 0 min	1	7.85046e-17
wt 0 min	6845.1	1744.06	1		wt 10 min	7.64895	0.584602
wt 10 min	19100.3	13999.3	8.02683		wt 30 min	8.37222	0.219633
wt 30 min	19943.1	14842.1	8.51009		ΔrelA 0 min	0.559998	0.174391
ΔrelA 0 min	5858.63	757.586	0.434381		ΔrelA 10 min	0.435468	0.141272
ΔrelA 10 min	6095.62	994.576	0.570265		ΔrelA 30 min	0.482072	0.209321
ΔrelA 30 min	6018.86	917.816	0.526253		ΔytfK 0 min	1.23939	0.323849
ΔytfK 0 min	7611.79	2510.75	1.4396		ΔrytfK 10 min	7.23807	0.880209
ΔrytfK 10 min	19467.8	14366.7	8.23752		ΔYtfK 30 min	7.64648	0.79983
ΔYtfK 30 min	19658.7	14557.6	8.34699		ΔrelAΔytfK 0 min	0.320733	0.121315
ΔrelAΔytfK 0 min	5417.27	316.224	0.181315		ΔrelA ΔytfK 10 min	0.346223	0.2659
ΔrelA ΔytfK 10 min	5366.45	265.41	0.15218		ΔrelAΔytfK 30 min	0.355482	0.230642
ΔrelAΔytfK 30 min	5918.78	817.733	0.468868
amino acid starvation
repicate 2
strains + time (min)
background	4514.85	0
wt 0 min	6614.87	2100.01	1
wt 10 min	21198.3	16683.4	7.94443
wt 30 min	22339	17824.1	8.48762
ΔrelA 0 min	6108.99	1594.13	0.759106
ΔrelA 10 min	5454.89	940.031	0.447631
ΔrelA 30 min	5912.99	1398.14	0.665776
ΔytfK 0 min	7481.77	2966.92	1.41281
ΔrytfK 10 min	19001.4	14486.5	6.89829
ΔYtfK 30 min	20931.7	16416.8	7.81747
ΔrelAΔytfK 0 min	5359.58	844.729	0.402249
ΔrelA ΔytfK 10 min	5878.42	1363.56	0.649311
ΔrelAΔytfK 30 min	5580.58	1065.72	0.507483
amino acid starvation
repicate 3
strains + time (min)
background	1046.81	0
wt 0 min	1775	728.197	1
wt 10 min	6126.41	5079.6	6.97559
wt 30 min	6958.99	5912.19	8.11894
ΔrelA 0 min	1401.08	354.272	0.486506
ΔrelA 10 min	1256.89	210.09	0.288507
ΔrelA 30 min	1231.9	185.098	0.254187
ΔytfK 0 min	1677.25	630.445	0.865762
ΔrytfK 10 min	5837.17	4790.36	6.57839
ΔYtfK 30 min	5980.33	4933.52	6.77498
ΔrelAΔytfK 0 min	1322.53	275.72	0.378634
ΔrelA ΔytfK 10 min	1219.52	172.713	0.237179
ΔrelAΔytfK 30 min	1112.41	65.606	0.0900938

## Sheet: Fig 4A
Fig 4A	time (h)					percentage survival at 4 h replicate 1
strains	0	1	2	4
MG	110000000	170000000	180000000	180000000		163.636
ΔrelA	125000000	180000000	170000000	160000000		128
ΔytfK	110000000	180000000	185000000	190000000		172.727
ΔrelAΔytfK	110000000	5000000	45000	6000		0.00545455
ΔrelAΔspoT	78000000	5000	1000	200		0.00025641
ΔrelAΔytfK +pEG220	78000000	500000	65000	4000		0.00512821
ΔrelAΔytfK +pEG220-Ytfk	78000000	170000000	125000000	125000000		160.256
	time (h)					percentage survival at 4 h replicate 1
strains	0	1	2	4
MG	94000000	150000000	110000000	78000000		82.9787
ΔrelA	78000000	110000000	150000000	78000000		100
ΔytfK	60000000	140000000	110000000	47000000		78.3333
ΔrelAΔytfK	78000000	9300000	100000	8000		0.0102564
ΔrelAΔspoT	60000000	1200	400	200		0.000333333
ΔrelAΔytfK +pEG220	78000000	75000	2500	4500		0.00576923
ΔrelAΔytfK +pEG220-Ytfk	170000000	170000000	93750000	170000000		100
	time (h)					percentage survival at 4 h replicate 1
strains	0	1	2	4
MG	110000000	250000000	320000000	220000000		200
ΔrelA	125000000	290000000	170000000	125000000		100
ΔytfK	93700000	125000000	150000000	110000000		117.396
ΔrelAΔytfK	125000000	17000000	1000000	10000		0.008
ΔrelAΔspoT	50000000	1100000	200	200		0.0004
ΔrelAΔytfK +pEG220	62500000	200000	20000	3000		0.0048
ΔrelAΔytfK +pEG220-Ytfk	93000000	62500000	31250000	34000000		36.5591
						mean survival at 4 h		SD survival at 4 h
					MG	148.872		59.8915
					ΔrelA	109.333		16.1658
					ΔytfK	122.819		47.4301
					ΔrelAΔytfK	0.00790365		0.00240238
					ΔrelAΔspoT	0.000329915		7.18559e-05
					ΔrelAΔytfK +pbBs2K	0.00523248		0.000492957
					ΔrelAΔytfK +pbBs2K-Ytfk	98.9385		61.8555

## Sheet: Fig 4B 
Fig 4B
												Ceru induction
		Cycle Nr.	1	2	3	4	5	6	7	8	9	10	11	12	13	14	15	16	17	18	19	20	21	22	23	24	25	26	27	28	29	30	31	32	33	34	35	36	37	38	39
		Time [h]	0	0.247694	0.495389	0.743083	0.990806	1.2385	1.48619	1.73389	1.98158	2.22928	2.47697	2.77686	3.02458	3.27228	3.51997	3.76767	4.01536	4.26306	4.51075	4.75847	5.00617	5.25386	5.50156	5.74925	5.99694	6.24464	6.49236	6.74006	6.98775	7.23544	7.48314	7.73083	7.97853	8.22622	8.47394	8.72164	8.96933	9.21703	9.46472
Without ceru	Replicate 1	MG -	0.034632	0.038961	0.047619	0.061605	0.086247	0.130203	0.200466	0.313686	0.481185	0.668664	0.863469	1.06793	1.26806	1.43556	1.62271	1.78288	1.90276	2.01465	2.14552	2.24975	2.33699	2.42357	2.51548	2.60839	2.68698	2.76523	2.83816	2.8981	2.96437	3.02863	3.08957	3.14585	3.19613	3.25174	3.30636	3.35531	3.41092	3.45554	3.4975
		rel -	0.025308	0.026973	0.030969	0.036297	0.04662	0.065268	0.095571	0.150183	0.239094	0.379287	0.574758	0.778221	0.981018	1.19647	1.38628	1.56876	1.78854	1.94638	2.06127	2.17815	2.30203	2.41258	2.50749	2.60339	2.6923	2.78122	2.87146	2.95271	3.03097	3.10722	3.17116	3.23909	3.2987	3.35331	3.40492	3.45188	3.50249	3.54312	3.58142
		ytfK -	0.023643	0.024975	0.028971	0.0333	0.043623	0.061938	0.090243	0.141858	0.223443	0.354645	0.544455	0.749583	0.934065	1.13287	1.30869	1.47586	1.66733	1.81418	1.92541	2.04096	2.16883	2.27972	2.37762	2.47652	2.57309	2.67299	2.76723	2.85814	2.94472	3.0273	3.10123	3.17416	3.23609	3.2957	3.34965	3.40093	3.46919	3.51815	3.56776
		relA ytfK -	0.024309	0.025308	0.029304	0.034965	0.045621	0.065601	0.098235	0.155178	0.244422	0.379953	0.578421	0.782883	0.978021	1.17815	1.34266	1.50749	1.71062	1.8618	1.95571	2.04862	2.15951	2.2684	2.35731	2.44822	2.5328	2.6257	2.71661	2.80819	2.89643	2.98201	3.06493	3.14119	3.21445	3.28271	3.34931	3.41891	3.48018	3.52814	3.57475
		relA spoT-	0.025974	0.028305	0.032634	0.040293	0.054612	0.082251	0.126873	0.200133	0.308691	0.460872	0.666333	0.860139	1.04495	1.24675	1.40859	1.53979	1.62904	1.79554	1.91608	2.02464	2.15518	2.25807	2.36197	2.46686	2.56576	2.66367	2.76157	2.85248	2.94039	3.0313	3.10223	3.17549	3.25641	3.34399	3.40992	3.4915	3.60572	3.664	3.71162
	Replicate 2	MG -	0.026973	0.028971	0.0333	0.039627	0.051282	0.071928	0.106893	0.167166	0.262404	0.406926	0.593073	0.799533	1.01232	1.23643	1.43423	1.60972	1.81751	1.94439	2.05727	2.17016	2.28971	2.38495	2.46886	2.55244	2.63536	2.71994	2.7962	2.87379	2.94638	3.01498	3.07759	3.1332	3.18115	3.22977	3.28371	3.33799	3.39394	3.44222	3.48618
		rel -	0.027306	0.029304	0.032967	0.037962	0.048951	0.067266	0.097569	0.152181	0.238761	0.375624	0.568098	0.783882	0.999	1.22577	1.43024	1.61672	1.84149	2.00965	2.12854	2.24875	2.37562	2.48218	2.57009	2.65734	2.74492	2.83183	2.91375	2.99034	3.06393	3.13186	3.19414	3.25641	3.31035	3.35764	3.40326	3.44355	3.48385	3.52048	3.55344
		ytfK -	0.031302	0.032634	0.035964	0.040293	0.051282	0.068931	0.097902	0.148851	0.232767	0.364968	0.554112	0.784881	0.993339	1.20979	1.40992	1.58042	1.76623	1.92141	2.02764	2.13386	2.24575	2.35464	2.44056	2.52514	2.61172	2.70196	2.78088	2.85747	2.93273	3.00266	3.06959	3.13719	3.19513	3.25008	3.2987	3.33733	3.38661	3.44322	3.48485
		relA ytfK -	0.027306	0.028638	0.031635	0.036963	0.047619	0.066267	0.097569	0.152181	0.238095	0.372294	0.570762	0.789876	0.994338	1.21245	1.39827	1.56477	1.7629	1.92607	2.02131	2.11588	2.22577	2.34599	2.44022	2.52914	2.61905	2.70962	2.79254	2.87745	2.95571	3.02697	3.0939	3.16117	3.22311	3.27539	3.32767	3.38495	3.4329	3.4682	3.50516
		relA spoT-	0.027639	0.029304	0.032634	0.039627	0.05328	0.078921	0.123543	0.195804	0.308025	0.45954	0.67266	0.875124	1.07159	1.28471	1.45821	1.58475	1.67699	1.82084	1.93706	2.03496	2.17349	2.27672	2.37362	2.47252	2.55877	2.65135	2.73593	2.82084	2.90176	2.97902	3.05195	3.11954	3.19547	3.27272	3.33433	3.39327	3.45787	3.50349	3.54645
	Replicate 3	MG -	0.032967	0.035964	0.040959	0.049284	0.063603	0.089577	0.132534	0.206127	0.320013	0.484515	0.680319	0.882783	1.09757	1.30836	1.49017	1.67832	1.85947	1.97669	2.08991	2.21445	2.32134	2.41458	2.50216	2.58608	2.67099	2.75324	2.8325	2.90542	2.97702	3.04229	3.10689	3.15518	3.20113	3.25774	3.31335	3.36763	3.4259	3.47286	3.51448
		rel -	0.031635	0.033966	0.037962	0.043956	0.054612	0.073593	0.105228	0.162504	0.252414	0.39294	0.588411	0.806526	1.01632	1.24808	1.45388	1.64469	1.88478	2.03962	2.1645	2.28238	2.41192	2.51615	2.60706	2.6933	2.78188	2.8688	2.94871	3.0273	3.09657	3.16517	3.2311	3.29004	3.34199	3.39327	3.4339	3.47552	3.51715	3.55178	3.58175
		ytfK -	0.027972	0.029637	0.032301	0.037629	0.047619	0.064269	0.092241	0.141858	0.221778	0.345654	0.531135	0.748917	0.952047	1.17016	1.37363	1.54579	1.73326	1.89077	1.99933	2.11222	2.23709	2.34632	2.43556	2.52281	2.61372	2.70396	2.78888	2.87312	2.94638	3.01898	3.08991	3.15884	3.21345	3.26706	3.31069	3.35697	3.42291	3.47552	3.52014
		relA ytfK -	0.028971	0.030969	0.033633	0.038961	0.048951	0.067266	0.097902	0.151848	0.235764	0.368298	0.564768	0.790542	1.001	1.22744	1.42391	1.59673	1.78688	1.95371	2.04762	2.14319	2.25408	2.37196	2.4592	2.54046	2.6257	2.71095	2.78987	2.87146	2.93939	3.00799	3.07193	3.13753	3.18947	3.24409	3.29004	3.34765	3.38994	3.42391	3.45854
		relA spoT-	0.028971	0.030969	0.034965	0.041292	0.055278	0.080586	0.123876	0.195471	0.303363	0.457209	0.670329	0.882117	1.07825	1.2957	1.47819	1.61172	1.70896	1.85048	1.9697	2.0616	2.20413	2.3017	2.3956	2.48451	2.57209	2.65834	2.74259	2.82917	2.90676	2.98435	3.05761	3.12221	3.1988	3.27406	3.33167	3.38827	3.44522	3.48418	3.52148
	Replicate 4	MG -	0.034965	0.037629	0.041292	0.04662	0.05661	0.075258	0.103896	0.154845	0.233766	0.36297	0.535131	0.741258	0.938727	1.15418	1.36363	1.53713	1.73959	1.88944	2.003	2.11721	2.23909	2.34998	2.44089	2.52947	2.62337	2.71562	2.80053	2.88112	2.95637	3.02397	3.09357	3.14752	3.19513	3.24642	3.30769	3.3623	3.42157	3.4672	3.51282
		rel -	0.028305	0.030303	0.034299	0.040293	0.051948	0.071928	0.105228	0.164835	0.257742	0.40626	0.601731	0.820512	1.02531	1.25175	1.44589	1.62038	1.84715	1.99001	2.11022	2.2281	2.35531	2.46487	2.55711	2.64868	2.74192	2.83383	2.91708	2.994	3.06926	3.13919	3.20879	3.27172	3.32401	3.37429	3.41758	3.45854	3.50283	3.53579	3.56243
		ytfK -	0.026973	0.028971	0.032634	0.037296	0.046287	0.062604	0.090576	0.139194	0.218448	0.344322	0.527472	0.74592	0.950382	1.17449	1.38361	1.55544	1.74725	1.90809	2.01632	2.12454	2.24042	2.35331	2.44688	2.53446	2.62737	2.71928	2.80253	2.88811	2.96636	3.03396	3.11022	3.17116	3.23177	3.28405	3.32867	3.37196	3.43922	3.49384	3.53779
		relA ytfK -	0.027972	0.028305	0.032634	0.037296	0.047286	0.064269	0.093906	0.145188	0.226107	0.355977	0.545121	0.766566	0.978021	1.20146	1.40093	1.5681	1.75991	1.93906	2.03896	2.13786	2.25208	2.37629	2.47386	2.56843	2.65834	2.75058	2.83883	2.92207	3	3.07193	3.14519	3.21079	3.27206	3.32634	3.37562	3.42957	3.47652	3.51548	3.54945
		relA spoT-	0.028305	0.030303	0.033633	0.040626	0.053946	0.078255	0.120546	0.191142	0.300699	0.456543	0.668331	0.867132	1.07059	1.29071	1.48318	1.62238	1.72494	1.8628	1.97802	2.0626	2.19014	2.28838	2.37429	2.46453	2.54945	2.63736	2.72061	2.80519	2.88345	2.95804	3.03296	3.09657	3.17515	3.25308	3.31435	3.37462	3.43523	3.47386	3.50749
With Ceru	Replicate 1	MG +	0.032301	0.034632	0.038961	0.044289	0.055278	0.073926	0.105894	0.162171	0.249417	0.387612	0.567099	0.673326	0.792207	0.92907	1.01498	1.08092	1.14286	1.1938	1.23743	1.27039	1.3007	1.32501	1.34798	1.36697	1.38728	1.39893	1.41525	1.42391	1.43223	1.44455	1.45022	1.4602	1.46187	1.46487	1.46753	1.47186	1.48019	1.48618	1.49317
		rel +	0.026973	0.029304	0.032967	0.038961	0.047952	0.065601	0.093906	0.145521	0.227439	0.359307	0.54612	0.634698	0.766899	0.910089	1.001	1.07659	1.14186	1.19514	1.24442	1.28105	1.30936	1.33633	1.35831	1.37929	1.39927	1.41692	1.43656	1.44755	1.45621	1.46553	1.47352	1.48152	1.48651	1.49117	1.49684	1.50016	1.50683	1.51016	1.51016
		ytfK +	0.027639	0.028638	0.032301	0.036963	0.04662	0.062604	0.08991	0.137862	0.214785	0.336663	0.517482	0.623709	0.784548	0.954711	1.07526	1.16816	1.24742	1.30636	1.37096	1.4359	1.48418	1.51915	1.55844	1.5641	1.56177	1.54212	1.52447	1.49117	1.47552	1.44455	1.41458	1.38661	1.35931	1.33566	1.31235	1.28938	1.27173	1.24875	1.22844
		relA ytfK +	0.029304	0.030303	0.032967	0.038295	0.048285	0.065934	0.094905	0.145854	0.226107	0.351981	0.541125	0.638694	0.809523	0.978687	1.09557	1.19114	1.26707	1.32201	1.38195	1.43656	1.48318	1.51482	1.53346	1.50916	1.46886	1.40593	1.35864	1.31335	1.27472	1.23809	1.20679	1.18315	1.1635	1.14585	1.12887	1.11222	1.09857	1.08325	1.06926
		relA spoT+	0.030969	0.031968	0.036297	0.042957	0.056277	0.082251	0.123876	0.19314	0.2997	0.449883	0.661338	0.754578	0.935064	1.10489	1.20646	1.29737	1.37096	1.42091	1.45921	1.47452	1.47319	1.47153	1.46853	1.45821	1.44222	1.42124	1.40293	1.38395	1.36597	1.33966	1.31502	1.28571	1.26673	1.24975	1.2321	1.21412	1.2008	1.18215	1.16017
	Replicate 2	MG +	0.032634	0.034965	0.037962	0.044289	0.05328	0.06993	0.097902	0.146853	0.223443	0.344322	0.516483	0.606726	0.724275	0.849816	0.931068	0.994005	1.04995	1.1019	1.13953	1.17149	1.2008	1.22078	1.24076	1.2624	1.27506	1.29337	1.30569	1.31668	1.32934	1.33466	1.34765	1.35098	1.35731	1.35964	1.36363	1.3673	1.36697	1.37096	1.36996
		rel +	0.031635	0.032967	0.037629	0.043623	0.054279	0.072261	0.103563	0.157842	0.243756	0.382617	0.572427	0.665667	0.798201	0.948717	1.04096	1.11289	1.17815	1.23377	1.28072	1.31701	1.34998	1.36896	1.38794	1.40992	1.42591	1.44156	1.45288	1.46453	1.47452	1.48019	1.48651	1.49017	1.4955	1.49917	1.50416	1.50882	1.50583	1.51049	1.51548
		ytfK +	0.027306	0.027972	0.031635	0.036297	0.045621	0.061938	0.088911	0.13653	0.212787	0.333333	0.511488	0.610056	0.768897	0.942057	1.06427	1.15551	1.23476	1.29537	1.35431	1.41858	1.47386	1.51182	1.53413	1.55145	1.55378	1.54246	1.52148	1.50183	1.47785	1.45121	1.42224	1.3946	1.37163	1.34898	1.32501	1.30569	1.28638	1.26906	1.24942
		relA ytfK +	0.027306	0.027972	0.031302	0.035964	0.045954	0.06327	0.09324	0.143856	0.222444	0.347985	0.534798	0.636363	0.79587	0.966366	1.08125	1.17183	1.24808	1.30136	1.35498	1.41658	1.46354	1.49517	1.51082	1.49517	1.44788	1.38928	1.33866	1.28838	1.24808	1.21512	1.18715	1.16084	1.14252	1.12554	1.10656	1.09191	1.07892	1.0626	1.04995
		relA spoT+	0.031968	0.033966	0.038295	0.043956	0.056943	0.081918	0.122544	0.192474	0.298368	0.449883	0.65934	0.734931	0.904428	1.08558	1.19081	1.28738	1.36363	1.40626	1.44689	1.46387	1.4652	1.45221	1.44689	1.4339	1.41225	1.39627	1.37762	1.36097	1.34166	1.31568	1.29271	1.26374	1.24509	1.2291	1.20812	1.19114	1.17715	1.15584	1.13553
	Replicate 3	MG +	0.027972	0.02997	0.033633	0.038295	0.048285	0.064269	0.091575	0.138528	0.215118	0.332001	0.501498	0.598401	0.722943	0.837828	0.918747	0.986346	1.04529	1.09024	1.1312	1.16483	1.18981	1.21245	1.2321	1.25408	1.26307	1.27872	1.28738	1.3027	1.31202	1.31701	1.32334	1.32867	1.33133	1.33633	1.33533	1.336	1.33566	1.334	1.32734
		rel +	0.033633	0.035631	0.039294	0.044289	0.054279	0.071262	0.099234	0.148185	0.227772	0.352647	0.538461	0.629703	0.766233	0.901098	0.991674	1.06793	1.13387	1.18781	1.23343	1.2694	1.2967	1.31968	1.33699	1.35764	1.3693	1.38561	1.3946	1.40726	1.41425	1.42025	1.42591	1.42757	1.42457	1.43223	1.42757	1.42857	1.43024	1.4289	1.42191
		ytfK +	0.032301	0.033633	0.036963	0.041958	0.050949	0.067266	0.093906	0.141192	0.21645	0.333	0.509823	0.610722	0.78255	0.943389	1.06194	1.16384	1.23876	1.30669	1.37529	1.4339	1.48585	1.52481	1.53946	1.55511	1.53613	1.52847	1.48918	1.46087	1.43723	1.39827	1.36896	1.33966	1.31235	1.28671	1.2604	1.23709	1.21578	1.1938	1.16983
		relA ytfK +	0.031968	0.0333	0.03663	0.041625	0.051615	0.070263	0.099567	0.150516	0.232101	0.358974	0.550116	0.645021	0.815517	1.00133	1.11189	1.21545	1.29604	1.35698	1.42091	1.47719	1.5308	1.57276	1.58308	1.57476	1.5318	1.49783	1.43656	1.38128	1.33699	1.29504	1.26673	1.23709	1.21978	1.20446	1.19181	1.17815	1.16683	1.15218	1.1362
		relA spoT+	0.029637	0.030969	0.034965	0.042291	0.054945	0.080253	0.120879	0.188811	0.295371	0.44289	0.65268	0.734265	0.919413	1.09024	1.19147	1.28505	1.35364	1.40393	1.44489	1.46154	1.4652	1.4632	1.45055	1.44555	1.42624	1.41225	1.38495	1.3673	1.35131	1.32334	1.30136	1.28072	1.2644	1.24509	1.22711	1.21145	1.19447	1.17649	1.15518
	Mean	Time [h]	0	0.247694	0.495389	0.743083	0.990806	1.2385	1.48619	1.73389	1.98158	2.22928	2.47697	2.77686	3.02458	3.27228	3.51997	3.76767	4.01536	4.26306	4.51075	4.75847	5.00617	5.25386	5.50156	5.74925	5.99694	6.24464	6.49236	6.74006	6.98775	7.23544	7.48314	7.73083	7.97853	8.22622	8.47394	8.72164	8.96933	9.21703	9.46472
	Without ceru	MG -	0.0323843	0.0353813	0.0407925	0.049284	0.0644355	0.0917415	0.135947	0.210456	0.324342	0.480769	0.667998	0.872876	1.07917	1.28363	1.47769	1.65201	1.82984	1.95629	2.07392	2.18789	2.29678	2.39327	2.48185	2.5691	2.65418	2.73851	2.81685	2.88961	2.96104	3.02747	3.0919	3.14543	3.19339	3.24642	3.30278	3.35581	3.41308	3.45945	3.50274
		rel -	0.0281385	0.0301365	0.0340492	0.039627	0.0505327	0.0695137	0.100899	0.157426	0.247003	0.388528	0.58325	0.797285	1.00541	1.23052	1.42907	1.61264	1.84049	1.99642	2.11613	2.23435	2.36122	2.46895	2.56044	2.65068	2.74026	2.82892	2.91275	2.99109	3.06518	3.13586	3.2013	3.26432	3.31876	3.36963	3.41491	3.45737	3.50158	3.53779	3.56976
		ytfK -	0.0274725	0.0290542	0.0324675	0.0371295	0.0472027	0.0644355	0.0927405	0.14294	0.224109	0.352397	0.539293	0.757325	0.957458	1.17183	1.36896	1.53938	1.72852	1.88361	1.99217	2.10289	2.22302	2.3335	2.42516	2.51473	2.60647	2.69955	2.78488	2.86921	2.94755	3.02073	3.09274	3.16034	3.21911	3.27422	3.32192	3.3668	3.42948	3.48268	3.52764
		relA ytfK -	0.0271395	0.028305	0.0318015	0.0370463	0.0473693	0.0658507	0.096903	0.151099	0.236097	0.369131	0.564768	0.782467	0.987844	1.20488	1.39144	1.55927	1.75508	1.92016	2.0159	2.11139	2.22286	2.34066	2.43265	2.52156	2.60897	2.69921	2.78446	2.86979	2.94788	3.02222	3.09399	3.16267	3.22477	3.28213	3.33566	3.39527	3.44489	3.48393	3.52197
		relA spoT-	0.0277222	0.0297203	0.0334665	0.0404595	0.054279	0.0800032	0.12371	0.195637	0.305195	0.458541	0.669413	0.871128	1.06635	1.27947	1.45704	1.58966	1.68498	1.83242	1.95021	2.04595	2.18073	2.28122	2.37637	2.47211	2.56152	2.65268	2.74017	2.82692	2.90809	2.98818	3.06119	3.12845	3.20646	3.28596	3.34757	3.41192	3.48601	3.53138	3.57176
	With Ceru	MG +	0.030969	0.033189	0.036852	0.042291	0.052281	0.069375	0.098457	0.149184	0.229326	0.354645	0.52836	0.626151	0.746475	0.872238	0.954933	1.02042	1.07936	1.12865	1.16938	1.20224	1.23044	1.25275	1.27361	1.29448	1.30847	1.32368	1.33611	1.34776	1.35786	1.36541	1.37374	1.37995	1.3835	1.38695	1.38883	1.39172	1.39427	1.39705	1.39682
		rel +	0.030747	0.032634	0.03663	0.042291	0.05217	0.069708	0.098901	0.150516	0.232989	0.364857	0.552336	0.643356	0.777111	0.919968	1.01121	1.0858	1.15129	1.20557	1.25286	1.28915	1.31868	1.34166	1.36108	1.38228	1.39816	1.4147	1.42802	1.43978	1.44833	1.45532	1.46198	1.46642	1.46886	1.47419	1.47619	1.47919	1.48096	1.48318	1.48252
		ytfK +	0.029082	0.030081	0.033633	0.038406	0.04773	0.063936	0.090909	0.138528	0.214674	0.334332	0.512931	0.614829	0.778665	0.946719	1.06715	1.1625	1.24031	1.30281	1.36685	1.42946	1.48129	1.51859	1.54401	1.55689	1.55056	1.53768	1.51171	1.48463	1.46354	1.43135	1.40193	1.37363	1.34776	1.32379	1.29925	1.27739	1.25796	1.23721	1.21589
		relA ytfK +	0.029526	0.030525	0.033633	0.038628	0.048618	0.066489	0.095904	0.146742	0.226884	0.35298	0.542013	0.640026	0.80697	0.982128	1.09624	1.19281	1.27039	1.32678	1.38595	1.44344	1.49251	1.52758	1.54246	1.52636	1.48285	1.43101	1.37795	1.32767	1.2866	1.24942	1.22022	1.19369	1.17527	1.15862	1.14241	1.12743	1.11477	1.09934	1.08514
		relA spoT+	0.030858	0.032301	0.036519	0.043068	0.056055	0.081474	0.122433	0.191475	0.297813	0.447552	0.657786	0.741258	0.919635	1.09357	1.19625	1.28993	1.36275	1.41037	1.45033	1.46664	1.46786	1.46231	1.45532	1.44589	1.42691	1.40992	1.3885	1.37074	1.35298	1.32623	1.30303	1.27672	1.25874	1.24131	1.22244	1.20557	1.19081	1.17149	1.15029
	Standard deviation
	Without ceru	MG -	0.00371187	0.0044459	0.00585991	0.00916809	0.0153914	0.0267597	0.0448916	0.0722075	0.110542	0.134967	0.143327	0.142416	0.141672	0.119277	0.109672	0.104572	0.0695038	0.0530167	0.0596922	0.0572749	0.0431989	0.0332456	0.0336159	0.0350236	0.0297851	0.0244951	0.0215379	0.0146582	0.0129485	0.0113887	0.0120802	0.00911302	0.00856954	0.0120249	0.0130662	0.0129043	0.0142336	0.013563	0.0134316
		rel -	0.00264311	0.00290938	0.00294568	0.00331888	0.00348592	0.00389648	0.0050648	0.0073178	0.00957579	0.0139738	0.014943	0.0197313	0.0195865	0.0254368	0.0301697	0.0317736	0.0396042	0.0391001	0.0429655	0.0436331	0.0458851	0.0431912	0.0411548	0.0369735	0.0367721	0.0360476	0.0317184	0.0305143	0.0269193	0.0238462	0.0251916	0.0217214	0.018621	0.0181721	0.0141776	0.0135634	0.0136527	0.0132644	0.0141359
		ytfK -	0.00315326	0.0031518	0.00285812	0.00288386	0.00318678	0.00315326	0.00355026	0.00413578	0.0061342	0.00955262	0.0122819	0.0184395	0.0252589	0.0314587	0.0429996	0.0447902	0.0429716	0.0479562	0.0460058	0.0422328	0.036306	0.0360385	0.0320273	0.0259674	0.023317	0.0193204	0.0147751	0.0145238	0.0139397	0.0135139	0.0175251	0.0167926	0.0187568	0.0199328	0.0222094	0.0268121	0.034415	0.0315731	0.0346432
		relA ytfK -	0.00200722	0.00232306	0.00185407	0.00163984	0.00136963	0.00125705	0.00201642	0.00421544	0.00759844	0.010014	0.01424	0.0111522	0.0116645	0.0207538	0.0344999	0.0373846	0.0320009	0.0405106	0.0415929	0.0434838	0.044161	0.0499981	0.0520805	0.0516092	0.0536067	0.0525616	0.0505081	0.0468682	0.0428027	0.0379128	0.0362959	0.0337196	0.034599	0.0338988	0.0361865	0.0370115	0.0424632	0.0476097	0.0511452
		relA spoT-	0.00128611	0.0011655	0.00110443	0.000693197	0.000859807	0.00179068	0.00258657	0.00367308	0.00382104	0.00201642	0.00271045	0.00954731	0.0146631	0.0222693	0.0340556	0.0368236	0.0422897	0.0302418	0.0288137	0.0191236	0.0211456	0.0184978	0.0140133	0.00892444	0.00971376	0.0113904	0.016974	0.0197257	0.0237514	0.0309105	0.0293209	0.0334034	0.034901	0.0398548	0.0425027	0.0536402	0.080345	0.0892607	0.0946224
	With Ceru	MG +	0.00260081	0.0027927	0.00283214	0.00346064	0.00360196	0.00485237	0.00717561	0.0119926	0.0178903	0.0292073	0.0343754	0.0410663	0.0396107	0.0495816	0.0523693	0.05253	0.0550351	0.0567277	0.0590738	0.0591169	0.0610971	0.0627182	0.0645517	0.06291	0.0685141	0.0655858	0.0691489	0.0663141	0.0649856	0.0691057	0.0673388	0.0703907	0.0690984	0.0684816	0.0696092	0.0711478	0.076032	0.0793731	0.0861186
		rel +	0.00341764	0.00317662	0.00327966	0.00290302	0.00365289	0.00359168	0.00483711	0.00648281	0.00932598	0.015737	0.0178157	0.0194827	0.0182675	0.0252999	0.026181	0.0238516	0.0236039	0.02469	0.024746	0.0248221	0.0278369	0.0250703	0.0255876	0.0262691	0.0283213	0.028038	0.030063	0.0294179	0.0308997	0.0312476	0.0319096	0.0339224	0.038618	0.0365558	0.0422635	0.044048	0.0439337	0.0470072	0.0525538
		ytfK +	0.0027927	0.00309409	0.00290302	0.0030941	0.00283213	0.00290302	0.0026431	0.0024013	0.001834	0.00202555	0.00402826	0.00769753	0.00851812	0.00695325	0.00711355	0.00643131	0.00646856	0.00644276	0.0110761	0.00947347	0.0064942	0.00651125	0.0127775	0.00651133	0.0131201	0.00798049	0.0195716	0.0212504	0.0228123	0.0288393	0.0288059	0.0296856	0.0312778	0.0327905	0.0342348	0.0358358	0.0372563	0.0389345	0.0412494
		relA ytfK +	0.00233891	0.00267094	0.00272572	0.00284515	0.00284515	0.00352938	0.00327966	0.00341765	0.00487517	0.00556222	0.00769749	0.00448003	0.0100692	0.0177346	0.0153288	0.0218591	0.0241488	0.0281111	0.0331481	0.0308835	0.0345887	0.0403388	0.03696	0.0424916	0.0436713	0.0584653	0.0517298	0.0480802	0.0456299	0.0411454	0.0414586	0.0392069	0.0399494	0.0409797	0.044208	0.0450897	0.0461422	0.0469073	0.0452615
		relA spoT+	0.00116945	0.001526	0.00167607	0.000838033	0.00101732	0.00107045	0.00150158	0.00233098	0.00221723	0.00403742	0.00453339	0.0115403	0.0153192	0.0100784	0.00885013	0.00654522	0.00869208	0.00920622	0.00775489	0.00692404	0.00461426	0.00968759	0.011585	0.012158	0.0149961	0.0126496	0.0130225	0.0118687	0.0122398	0.0122458	0.0112483	0.011521	0.0118811	0.0108281	0.0126496	0.0125675	0.0122398	0.0138465	0.0130268

## Sheet: Fig 5B
				Fig 5B

## Sheet: Fig 5C
Fig 5C
YtfK overproduction
repicate 1
strains + time (min)	intensity	background corrected	relative intensity				mean	SD
background	1483.55	0				wt+ytfk 0 min	1	0
wt+ytfk 0 min	1894.49	410.941	1			wt+ytfk 15 min	12.7322	0.974443
wt+ytfk 15 min	7155.69	5672.14	13.8028			wt+ytfk 30 min	14.3523	1.11043
wt+ytfk 30 min	7845.58	6362.03	15.4816			wt+ytfk p42l 0 min	1.07286	0.349392
wt+ytfk p42l 0 min	2081.41	597.866	1.45487			wt+ytfk p42L 15 min	1.54845	0.45586
wt+ytfk p42L 15 min	2078.93	595.38	1.44882			wt+ytfk p 42 L30 min	2.3777	0.155555
wt+ytfk p 42 L30 min	2462.99	979.441	2.38341			ΔrelA+ytfk 0 min	0.924979	0.187881
ΔrelA+ytfk 0 min	1929.99	446.449	1.08641			ΔrelA+ytfk 15 min	7.55636	1.9979
ΔrelA+ytfk 15 min	4910.63	3427.09	8.33961			ΔrelaA+ytfk 30 min	7.38085	1.48811
ΔrelaA+ytfk 30 min	4825.08	3341.54	8.13143			ΔrelaA+ytfk p42l 0 min	0.906232	0.1013
ΔrelaA+ytfk p42l 0 min	1876.3	392.759	0.955755			ΔrelA+ytfk p42L 15 min	1.29271	0.370607
ΔrelA+ytfk p42L 15 min	2067.08	583.531	1.41999			ΔrelA+ytfk p42L 30 min	1.09917	0.456541
ΔrelA+ytfk p42L 30 min	2046	562.456	1.3687
YtfK overproduction
repicate 2
strains + time (min)
background	2502.64	0
wt+ytfk 0 min	2972.59	469.956	1
wt+ytfk 15 min	8375.6	5872.97	12.4968
wt+ytfk 30 min	9229.28	6726.64	14.3133
wt+ytfk p42l 0 min	2864.26	361.625	0.769487
wt+ytfk p42L 15 min	3043.39	540.755	1.15065
wt+ytfk p 42 L30 min	3691.78	1189.14	2.53032
ΔrelA+ytfk 0 min	2840.41	337.779	0.718746
ΔrelA+ytfk 15 min	4986.59	2483.96	5.28551
ΔrelaA+ytfk 30 min	5165.84	2663.21	5.66693
ΔrelaA+ytfk p42l 0 min	2873.76	371.123	0.789697
ΔrelA+ytfk p42L 15 min	2913.96	411.32	0.875231
ΔrelA+ytfk p42L 30 min	2771.47	268.835	0.572043
YtfK overproduction
repicate 3
strains + time (min)
background	3001.98	0
wt+ytfk 0 min	3825.36	823.382	1
wt+ytfk 15 min	12797.8	9795.82	11.8971
wt+ytfk 30 min	13921.5	10919.5	13.2618
wt+ytfk p42l 0 min	3820.61	818.631	0.99423
wt+ytfk p42L 15 min	4686.53	1684.55	2.04589
wt+ytfk p 42 L30 min	4829.37	1827.39	2.21937
ΔrelA+ytfk 0 min	3800.48	798.502	0.969783
ΔrelA+ytfk 15 min	10448.6	7446.63	9.04395
ΔrelaA+ytfk 30 min	9872.44	6870.46	8.3442
ΔrelaA+ytfk p42l 0 min	3803.33	801.35	0.973242
ΔrelA+ytfk p42L 15 min	4305.31	1303.33	1.5829
ΔrelA+ytfk p42L 30 min	4119.1	1117.13	1.35675

## Sheet: Fig 5D
Fig 5D
				induction at 70 min
	Time (h)	0	0.5	1	1.5	2	2.5	3	3.5	4	4.5	5	5.5	6
Replicate 1	MG pEG25-ytfK	0.06	0.11	0.24	0.47	0.7	0.9	1.2	1.4	1.7	2	2.3	2.4	2.5
	MG pEG25-ytfK P42L	0.06	0.1	0.25	0.55	0.9	1.5	2.1	2.6	3.2	3.7	3.9	3.9	4
	Δ relA peG25-ytfK	0.06	0.11	0.26	0.52	0.8	1.2	1.5	1.9	2.1	2.3	2.4	2.5	2.6
	Δ relA peG25-ytfK P42L	0.06	0.11	0.26	0.57	1	1.4	2.1	2.7	3.1	3.6	4	4.1	4.2
Replicate 2	MG pEG25-ytfK	0.06	0.1	0.21	0.38	0.6	0.9	1.1	1.6	1.7	1.9	2	2.2	2.3
	MG pEG25-ytfK P42L	0.06	0.1	0.21	0.53	0.9	1.4	2.1	2.6	2.9	3.6	3.8	3.9	3.9
	Δ relA peG25-ytfK	0.06	0.1	0.22	0.43	0.75	1.2	1.5	2	2.3	2.5	2.6	2.9	2.9
	Δ relA peG25-ytfK P42L	0.06	0.1	0.22	0.56	1	1.5	2.1	2.7	3.3	3.5	3.7	4	4.2
Replicate 3	MG pEG25-ytfK L	0.06	0.11	0.23	0.42	0.7	1	1.2	1.4	1.7	1.9	2	2.3	2.5
	MG pEG25-ytfK P42L	0.06	0.11	0.24	0.57	1.1	1.6	2.1	2.5	3.1	3.4	3.7	4.1	4.1
	Δ relA peG25-ytfK	0.06	0.11	0.23	0.48	0.85	1.2	1.7	1.9	2.2	2.6	2.8	2.8	2.9
	Δ relA peG25-ytfK P42L	0.06	0.11	0.24	0.57	1	1.6	2.3	2.6	3	3.5	3.8	4	4.1
	Mean
		0	0.5	1	1.5	2	2.5	3	3.5	4	4.5	5	5.5	6
	MG pEG25-ytfK	0.06	0.106667	0.226667	0.423333	0.666667	0.933333	1.16667	1.46667	1.7	1.93333	2.1	2.3	2.43333
	MG pEG25-ytfK P42L	0.06	0.103333	0.233333	0.55	0.966667	1.5	2.1	2.56667	3.06667	3.56667	3.8	3.96667	4
	Δ relA peG25-ytfK	0.06	0.106667	0.236667	0.476667	0.8	1.2	1.56667	1.93333	2.2	2.46667	2.6	2.73333	2.8
	Δ relA peG25-ytfK P42L	0.06	0.106667	0.24	0.566667	1	1.5	2.16667	2.66667	3.13333	3.53333	3.83333	4.03333	4.16667
	Standard deviation
		0	0.5	1	1.5	2	2.5	3	3.5	4	4.5	5	5.5	6
	MG pEG25-ytfK	0	0.0057735	0.0152753	0.0450925	0.057735	0.057735	0.057735	0.11547	0	0.057735	0.173205	0.1	0.11547
	MG pEG25-ytfK P42L	0	0.0057735	0.0208167	0.02	0.11547	0.1	0	0.057735	0.152753	0.152753	0.1	0.11547	0.1
	Δ relA peG25-ytfK	0	0.0057735	0.0208167	0.0450925	0.05	0	0.11547	0.057735	0.1	0.152753	0.2	0.208167	0.173205
	Δ relA peG25-ytfK P42L	0	0.0057735	0.02	0.0057735	0	0.1	0.11547	0.057735	0.152753	0.057735	0.152753	0.057735	0.057735

## Sheet: Fig 7
Fig 7A	response (nm)
	SpoT1-378 80µM			SpoT1-378 40µM			SpoT1-378 20µM			SpoT1-378 10µM			SpoT1-378 5µM
time (sec)	replicate 1	replicate 2	replicate 3	replicate 1	replicate 2	replicate 3	replicate 1	replicate 2	replicate 3	replicate 1	replicate 2	replicate 3	replicate 1	replicate 2	replicate 3		time (sec)	mean SpoT1-378 80µM	mean SpoT1-378 40µM	mean SpoT1-378 20µM	mean SpoT1-378 10µM	mean SpoT1-378 5µM		SD SpoT1-378 80µM	SD SpoT1-378 40µM	SD SpoT1-378 20µM	SD SpoT1-378 10µM	SD SpoT1-378 5µM
0	0.019	0.021	0.025	0.024	0.022	0.011	0.014	0.006	0.004	0.031	0.028	0.028	0.027	0.019	0.052		0	0.0216667	0.019	0.008	0.029	0.0326667		0.00305505	0.007	0.0052915	0.00173205	0.0172143
0.2	0.019	0.021	0.024	0.024	0.022	0.012	0.015	0.006	0.005	0.031	0.028	0.027	0.028	0.019	0.048		0.2	0.0213333	0.0193333	0.00866667	0.0286667	0.0316667		0.00251661	0.0064291	0.00550757	0.00208167	0.0148436
0.4	0.018	0.021	0.024	0.024	0.022	0.013	0.016	0.007	0.005	0.031	0.028	0.027	0.028	0.019	0.043		0.4	0.021	0.0196667	0.00933333	0.0286667	0.03		0.003	0.00585947	0.00585947	0.00208167	0.0121244
0.6	0.018	0.021	0.023	0.024	0.022	0.013	0.017	0.007	0.006	0.031	0.027	0.026	0.028	0.019	0.039		0.6	0.0206667	0.0196667	0.01	0.028	0.0286667		0.00251661	0.00585947	0.00608276	0.00264575	0.0100167
0.8	0.018	0.021	0.023	0.024	0.022	0.014	0.018	0.008	0.007	0.031	0.027	0.025	0.028	0.019	0.034		0.8	0.0206667	0.02	0.011	0.0276667	0.027		0.00251661	0.0052915	0.00608276	0.00305505	0.00754983
1	0.018	0.021	0.022	0.024	0.022	0.014	0.019	0.008	0.008	0.03	0.027	0.025	0.028	0.019	0.03		1	0.0203333	0.02	0.0116667	0.0273333	0.0256667		0.00208167	0.0052915	0.00635085	0.00251661	0.00585947
1.2	0.018	0.021	0.021	0.023	0.022	0.014	0.02	0.009	0.008	0.03	0.026	0.024	0.028	0.019	0.026		1.2	0.02	0.0196667	0.0123333	0.0266667	0.0243333		0.00173205	0.00493288	0.00665833	0.00305505	0.00472582
1.4	0.018	0.021	0.021	0.023	0.021	0.014	0.022	0.01	0.009	0.029	0.026	0.023	0.028	0.019	0.022		1.4	0.02	0.0193333	0.0136667	0.026	0.023		0.00173205	0.00472582	0.00723418	0.003	0.00458258
1.6	0.018	0.021	0.021	0.023	0.021	0.013	0.022	0.01	0.009	0.029	0.026	0.022	0.028	0.019	0.019		1.6	0.02	0.019	0.0136667	0.0256667	0.022		0.00173205	0.0052915	0.00723418	0.00351188	0.00519615
1.8	0.019	0.021	0.02	0.023	0.02	0.013	0.023	0.011	0.009	0.029	0.025	0.021	0.028	0.019	0.016		1.8	0.02	0.0186667	0.0143333	0.025	0.021		0.001	0.0051316	0.00757188	0.004	0.006245
2	0.019	0.021	0.02	0.023	0.02	0.012	0.024	0.012	0.01	0.028	0.025	0.021	0.028	0.019	0.014		2	0.02	0.0183333	0.0153333	0.0246667	0.0203333		0.001	0.00568624	0.00757188	0.00351188	0.0070946
2.2	0.02	0.022	0.02	0.022	0.02	0.012	0.024	0.013	0.01	0.028	0.025	0.02	0.027	0.018	0.013		2.2	0.0206667	0.018	0.0156667	0.0243333	0.0193333		0.0011547	0.0052915	0.00737111	0.00404145	0.0070946
2.4	0.02	0.022	0.02	0.022	0.019	0.011	0.024	0.013	0.01	0.027	0.025	0.02	0.027	0.019	0.013		2.4	0.0206667	0.0173333	0.0156667	0.024	0.0196667		0.0011547	0.00568624	0.00737111	0.00360555	0.00702377
2.6	0.02	0.021	0.02	0.022	0.019	0.011	0.024	0.013	0.01	0.027	0.024	0.019	0.027	0.019	0.012		2.6	0.0203333	0.0173333	0.0156667	0.0233333	0.0193333		0.00057735	0.00568624	0.00737111	0.00404145	0.00750555
2.8	0.02	0.021	0.02	0.022	0.019	0.011	0.023	0.013	0.01	0.026	0.024	0.019	0.027	0.019	0.012		2.8	0.0203333	0.0173333	0.0153333	0.023	0.0193333		0.00057735	0.00568624	0.00680686	0.00360555	0.00750555
3	0.02	0.021	0.02	0.022	0.018	0.01	0.024	0.014	0.01	0.026	0.023	0.019	0.026	0.018	0.012		3	0.0203333	0.0166667	0.016	0.0226667	0.0186667		0.00057735	0.0061101	0.0072111	0.00351188	0.00702377
3.2	0.019	0.021	0.02	0.022	0.018	0.01	0.024	0.014	0.011	0.025	0.023	0.019	0.025	0.018	0.011		3.2	0.02	0.0166667	0.0163333	0.0223333	0.018		0.001	0.0061101	0.00680686	0.00305505	0.007
3.4	0.019	0.02	0.019	0.022	0.018	0.01	0.024	0.015	0.011	0.025	0.023	0.019	0.025	0.018	0.011		3.4	0.0193333	0.0166667	0.0166667	0.0223333	0.018		0.00057735	0.0061101	0.00665833	0.00305505	0.007
3.6	0.019	0.02	0.019	0.022	0.018	0.01	0.024	0.015	0.011	0.024	0.022	0.019	0.024	0.017	0.01		3.6	0.0193333	0.0166667	0.0166667	0.0216667	0.017		0.00057735	0.0061101	0.00665833	0.00251661	0.007
3.8	0.019	0.021	0.019	0.022	0.018	0.01	0.024	0.015	0.011	0.024	0.022	0.019	0.024	0.017	0.01		3.8	0.0196667	0.0166667	0.0166667	0.0216667	0.017		0.0011547	0.0061101	0.00665833	0.00251661	0.007
4	0.019	0.021	0.019	0.022	0.018	0.01	0.023	0.015	0.011	0.024	0.022	0.019	0.023	0.017	0.01		4	0.0196667	0.0166667	0.0163333	0.0216667	0.0166667		0.0011547	0.0061101	0.0061101	0.00251661	0.00650641
4.2	0.019	0.021	0.019	0.021	0.017	0.01	0.023	0.015	0.011	0.024	0.022	0.019	0.023	0.017	0.009		4.2	0.0196667	0.016	0.0163333	0.0216667	0.0163333		0.0011547	0.00556776	0.0061101	0.00251661	0.00702377
4.4	0.019	0.021	0.019	0.021	0.017	0.009	0.023	0.015	0.011	0.024	0.021	0.019	0.023	0.017	0.009		4.4	0.0196667	0.0156667	0.0163333	0.0213333	0.0163333		0.0011547	0.0061101	0.0061101	0.00251661	0.00702377
4.6	0.019	0.02	0.019	0.021	0.017	0.009	0.022	0.014	0.01	0.024	0.021	0.019	0.023	0.017	0.009		4.6	0.0193333	0.0156667	0.0153333	0.0213333	0.0163333		0.00057735	0.0061101	0.0061101	0.00251661	0.00702377
4.8	0.018	0.02	0.019	0.021	0.017	0.009	0.022	0.014	0.01	0.024	0.021	0.019	0.023	0.016	0.009		4.8	0.019	0.0156667	0.0153333	0.0213333	0.016		0.001	0.0061101	0.0061101	0.00251661	0.007
5	0.018	0.02	0.019	0.02	0.017	0.009	0.021	0.013	0.009	0.024	0.021	0.019	0.023	0.016	0.009		5	0.019	0.0153333	0.0143333	0.0213333	0.016		0.001	0.00568624	0.0061101	0.00251661	0.007
5.2	0.018	0.02	0.019	0.02	0.017	0.009	0.021	0.013	0.009	0.024	0.02	0.019	0.023	0.016	0.008		5.2	0.019	0.0153333	0.0143333	0.021	0.0156667		0.001	0.00568624	0.0061101	0.00264575	0.00750555
5.4	0.018	0.02	0.019	0.019	0.016	0.009	0.021	0.013	0.009	0.024	0.02	0.019	0.023	0.016	0.008		5.4	0.019	0.0146667	0.0143333	0.021	0.0156667		0.001	0.0051316	0.0061101	0.00264575	0.00750555
5.6	0.018	0.019	0.019	0.019	0.016	0.009	0.02	0.012	0.008	0.024	0.02	0.019	0.022	0.016	0.008		5.6	0.0186667	0.0146667	0.0133333	0.021	0.0153333		0.00057735	0.0051316	0.0061101	0.00264575	0.00702377
5.8	0.018	0.019	0.019	0.018	0.016	0.009	0.02	0.012	0.008	0.024	0.02	0.018	0.022	0.016	0.007		5.8	0.0186667	0.0143333	0.0133333	0.0206667	0.015		0.00057735	0.00472582	0.0061101	0.00305505	0.00754983
6	0.018	0.019	0.019	0.018	0.015	0.009	0.019	0.012	0.008	0.024	0.019	0.018	0.022	0.016	0.007		6	0.0186667	0.014	0.013	0.0203333	0.015		0.00057735	0.00458258	0.00556776	0.00321455	0.00754983
6.2	0.017	0.018	0.019	0.018	0.015	0.009	0.019	0.012	0.008	0.024	0.019	0.017	0.022	0.016	0.006		6.2	0.018	0.014	0.013	0.02	0.0146667		0.001	0.00458258	0.00556776	0.00360555	0.0080829
6.4	0.017	0.017	0.018	0.017	0.015	0.009	0.018	0.012	0.008	0.024	0.018	0.016	0.021	0.015	0.006		6.4	0.0173333	0.0136667	0.0126667	0.0193333	0.014		0.00057735	0.00416333	0.00503322	0.00416333	0.00754983
6.6	0.016	0.017	0.018	0.017	0.014	0.009	0.018	0.012	0.008	0.024	0.018	0.016	0.021	0.015	0.006		6.6	0.017	0.0133333	0.0126667	0.0193333	0.014		0.001	0.00404145	0.00503322	0.00416333	0.00754983
6.8	0.016	0.016	0.017	0.017	0.014	0.009	0.018	0.012	0.008	0.024	0.018	0.015	0.02	0.015	0.005		6.8	0.0163333	0.0133333	0.0126667	0.019	0.0133333		0.00057735	0.00404145	0.00503322	0.00458258	0.00763763
7	0.015	0.015	0.017	0.016	0.014	0.009	0.018	0.012	0.009	0.023	0.018	0.015	0.02	0.015	0.005		7	0.0156667	0.013	0.013	0.0186667	0.0133333		0.0011547	0.00360555	0.00458258	0.00404145	0.00763763
7.2	0.015	0.015	0.016	0.016	0.014	0.009	0.018	0.012	0.009	0.023	0.018	0.014	0.02	0.015	0.005		7.2	0.0153333	0.013	0.013	0.0183333	0.0133333		0.00057735	0.00360555	0.00458258	0.00450925	0.00763763
7.4	0.015	0.014	0.016	0.016	0.013	0.009	0.019	0.012	0.009	0.023	0.018	0.014	0.02	0.015	0.005		7.4	0.015	0.0126667	0.0133333	0.0183333	0.0133333		0.001	0.00351188	0.0051316	0.00450925	0.00763763
7.6	0.015	0.014	0.015	0.016	0.013	0.009	0.019	0.012	0.01	0.023	0.018	0.014	0.019	0.015	0.005		7.6	0.0146667	0.0126667	0.0136667	0.0183333	0.013		0.00057735	0.00351188	0.00472582	0.00450925	0.0072111
7.8	0.015	0.014	0.015	0.015	0.012	0.009	0.019	0.012	0.01	0.023	0.018	0.014	0.019	0.015	0.006		7.8	0.0146667	0.012	0.0136667	0.0183333	0.0133333		0.00057735	0.003	0.00472582	0.00450925	0.00665833
8	0.015	0.014	0.015	0.015	0.012	0.009	0.019	0.012	0.011	0.023	0.018	0.014	0.019	0.015	0.006		8	0.0146667	0.012	0.014	0.0183333	0.0133333		0.00057735	0.003	0.0043589	0.00450925	0.00665833
8.2	0.015	0.014	0.015	0.015	0.012	0.009	0.019	0.012	0.011	0.022	0.018	0.014	0.019	0.014	0.006		8.2	0.0146667	0.012	0.014	0.018	0.013		0.00057735	0.003	0.0043589	0.004	0.00655744
8.4	0.015	0.015	0.015	0.015	0.011	0.009	0.019	0.012	0.011	0.022	0.018	0.014	0.019	0.014	0.006		8.4	0.015	0.0116667	0.014	0.018	0.013		0	0.00305505	0.0043589	0.004	0.00655744
8.6	0.015	0.015	0.015	0.015	0.011	0.009	0.019	0.012	0.011	0.021	0.017	0.014	0.018	0.014	0.006		8.6	0.015	0.0116667	0.014	0.0173333	0.0126667		0	0.00305505	0.0043589	0.00351188	0.0061101
8.8	0.015	0.015	0.015	0.015	0.011	0.009	0.019	0.012	0.011	0.021	0.017	0.014	0.018	0.014	0.006		8.8	0.015	0.0116667	0.014	0.0173333	0.0126667		0	0.00305505	0.0043589	0.00351188	0.0061101
9	0.016	0.015	0.015	0.015	0.011	0.009	0.019	0.012	0.011	0.021	0.017	0.014	0.018	0.014	0.006		9	0.0153333	0.0116667	0.014	0.0173333	0.0126667		0.00057735	0.00305505	0.0043589	0.00351188	0.0061101
9.2	0.016	0.015	0.015	0.015	0.01	0.008	0.018	0.012	0.011	0.021	0.017	0.014	0.018	0.014	0.006		9.2	0.0153333	0.011	0.0136667	0.0173333	0.0126667		0.00057735	0.00360555	0.00378594	0.00351188	0.0061101
9.4	0.016	0.015	0.015	0.015	0.01	0.008	0.018	0.012	0.011	0.021	0.016	0.014	0.018	0.014	0.007		9.4	0.0153333	0.011	0.0136667	0.017	0.013		0.00057735	0.00360555	0.00378594	0.00360555	0.00556776
9.6	0.016	0.015	0.015	0.014	0.01	0.008	0.017	0.012	0.011	0.021	0.016	0.013	0.018	0.014	0.006		9.6	0.0153333	0.0106667	0.0133333	0.0166667	0.0126667		0.00057735	0.00305505	0.00321455	0.00404145	0.0061101
9.8	0.016	0.015	0.015	0.014	0.01	0.008	0.017	0.012	0.01	0.021	0.016	0.013	0.018	0.014	0.006		9.8	0.0153333	0.0106667	0.013	0.0166667	0.0126667		0.00057735	0.00305505	0.00360555	0.00404145	0.0061101
10	0.016	0.014	0.015	0.014	0.009	0.007	0.016	0.012	0.01	0.02	0.015	0.013	0.018	0.014	0.006		10	0.015	0.01	0.0126667	0.016	0.0126667		0.001	0.00360555	0.00305505	0.00360555	0.0061101
10.2	0.015	0.014	0.014	0.014	0.009	0.007	0.015	0.012	0.01	0.02	0.015	0.013	0.018	0.014	0.006		10.2	0.0143333	0.01	0.0123333	0.016	0.0126667		0.00057735	0.00360555	0.00251661	0.00360555	0.0061101
10.4	0.015	0.014	0.014	0.014	0.009	0.007	0.015	0.012	0.009	0.02	0.014	0.012	0.018	0.014	0.006		10.4	0.0143333	0.01	0.012	0.0153333	0.0126667		0.00057735	0.00360555	0.003	0.00416333	0.0061101
10.6	0.015	0.014	0.014	0.014	0.009	0.007	0.015	0.011	0.009	0.019	0.014	0.012	0.017	0.013	0.006		10.6	0.0143333	0.01	0.0116667	0.015	0.012		0.00057735	0.00360555	0.00305505	0.00360555	0.00556776
10.8	0.015	0.014	0.014	0.014	0.009	0.007	0.015	0.011	0.008	0.019	0.014	0.012	0.017	0.013	0.006		10.8	0.0143333	0.01	0.0113333	0.015	0.012		0.00057735	0.00360555	0.00351188	0.00360555	0.00556776
11	0.014	0.014	0.013	0.014	0.009	0.007	0.015	0.011	0.008	0.019	0.013	0.011	0.016	0.013	0.005		11	0.0136667	0.01	0.0113333	0.0143333	0.0113333		0.00057735	0.00360555	0.00351188	0.00416333	0.00568624
11.2	0.014	0.014	0.013	0.015	0.008	0.007	0.015	0.01	0.007	0.018	0.013	0.011	0.016	0.012	0.005		11.2	0.0136667	0.01	0.0106667	0.014	0.011		0.00057735	0.0043589	0.00404145	0.00360555	0.00556776
11.4	0.014	0.014	0.013	0.015	0.008	0.007	0.015	0.01	0.006	0.018	0.013	0.011	0.015	0.012	0.005		11.4	0.0136667	0.01	0.0103333	0.014	0.0106667		0.00057735	0.0043589	0.00450925	0.00360555	0.0051316
11.6	0.014	0.014	0.013	0.015	0.008	0.007	0.015	0.009	0.006	0.018	0.013	0.011	0.015	0.011	0.006		11.6	0.0136667	0.01	0.01	0.014	0.0106667		0.00057735	0.0043589	0.00458258	0.00360555	0.00450925
11.8	0.013	0.014	0.012	0.015	0.008	0.007	0.015	0.009	0.005	0.018	0.013	0.011	0.014	0.011	0.006		11.8	0.013	0.01	0.00966667	0.014	0.0103333		0.001	0.0043589	0.00503322	0.00360555	0.00404145
12	0.013	0.013	0.012	0.015	0.008	0.007	0.014	0.009	0.005	0.017	0.014	0.011	0.014	0.011	0.006		12	0.0126667	0.01	0.00933333	0.014	0.0103333		0.00057735	0.0043589	0.00450925	0.003	0.00404145
12.2	0.012	0.013	0.012	0.015	0.008	0.007	0.014	0.008	0.005	0.017	0.014	0.011	0.014	0.011	0.006		12.2	0.0123333	0.01	0.009	0.014	0.0103333		0.00057735	0.0043589	0.00458258	0.003	0.00404145
12.4	0.012	0.013	0.012	0.014	0.008	0.007	0.014	0.008	0.005	0.017	0.014	0.011	0.014	0.011	0.007		12.4	0.0123333	0.00966667	0.009	0.014	0.0106667		0.00057735	0.00378594	0.00458258	0.003	0.00351188
12.6	0.011	0.012	0.011	0.014	0.008	0.007	0.014	0.008	0.005	0.017	0.014	0.012	0.014	0.011	0.007		12.6	0.0113333	0.00966667	0.009	0.0143333	0.0106667		0.00057735	0.00378594	0.00458258	0.00251661	0.00351188
12.8	0.011	0.012	0.011	0.014	0.009	0.007	0.015	0.008	0.005	0.017	0.014	0.012	0.014	0.012	0.007		12.8	0.0113333	0.01	0.00933333	0.0143333	0.011		0.00057735	0.00360555	0.0051316	0.00251661	0.00360555
13	0.011	0.012	0.011	0.014	0.009	0.007	0.015	0.009	0.005	0.018	0.014	0.013	0.014	0.012	0.008		13	0.0113333	0.01	0.00966667	0.015	0.0113333		0.00057735	0.00360555	0.00503322	0.00264575	0.00305505
13.2	0.011	0.012	0.012	0.013	0.009	0.007	0.015	0.009	0.006	0.018	0.014	0.013	0.014	0.013	0.008		13.2	0.0116667	0.00966667	0.01	0.015	0.0116667		0.00057735	0.00305505	0.00458258	0.00264575	0.00321455
13.4	0.011	0.011	0.012	0.013	0.009	0.007	0.015	0.009	0.006	0.018	0.014	0.013	0.014	0.013	0.008		13.4	0.0113333	0.00966667	0.01	0.015	0.0116667		0.00057735	0.00305505	0.00458258	0.00264575	0.00321455
13.6	0.011	0.011	0.012	0.012	0.009	0.007	0.015	0.009	0.006	0.018	0.014	0.013	0.014	0.013	0.008		13.6	0.0113333	0.00933333	0.01	0.015	0.0116667		0.00057735	0.00251661	0.00458258	0.00264575	0.00321455
13.8	0.01	0.011	0.011	0.012	0.008	0.007	0.014	0.009	0.006	0.018	0.014	0.013	0.014	0.013	0.008		13.8	0.0106667	0.009	0.00966667	0.015	0.0116667		0.00057735	0.00264575	0.00404145	0.00264575	0.00321455
14	0.01	0.011	0.011	0.011	0.008	0.007	0.014	0.009	0.006	0.018	0.014	0.013	0.014	0.013	0.008		14	0.0106667	0.00866667	0.00966667	0.015	0.0116667		0.00057735	0.00208167	0.00404145	0.00264575	0.00321455
14.2	0.01	0.011	0.011	0.011	0.008	0.006	0.014	0.009	0.006	0.017	0.013	0.013	0.014	0.012	0.008		14.2	0.0106667	0.00833333	0.00966667	0.0143333	0.0113333		0.00057735	0.00251661	0.00404145	0.0023094	0.00305505
14.4	0.01	0.011	0.011	0.011	0.007	0.006	0.013	0.009	0.005	0.017	0.013	0.013	0.013	0.012	0.007		14.4	0.0106667	0.008	0.009	0.0143333	0.0106667		0.00057735	0.00264575	0.004	0.0023094	0.00321455
14.6	0.011	0.011	0.011	0.011	0.007	0.005	0.013	0.008	0.005	0.017	0.012	0.012	0.013	0.011	0.007		14.6	0.011	0.00766667	0.00866667	0.0136667	0.0103333		2.12459e-18	0.00305505	0.00404145	0.00288675	0.00305505
14.8	0.011	0.012	0.011	0.011	0.007	0.005	0.013	0.008	0.004	0.016	0.012	0.012	0.012	0.011	0.007		14.8	0.0113333	0.00766667	0.00833333	0.0133333	0.01		0.00057735	0.00305505	0.00450925	0.0023094	0.00264575
15	0.011	0.011	0.011	0.011	0.006	0.005	0.012	0.008	0.004	0.016	0.012	0.012	0.011	0.01	0.006		15	0.011	0.00733333	0.008	0.0133333	0.009		2.12459e-18	0.00321455	0.004	0.0023094	0.00264575
15.2	0.01	0.011	0.01	0.011	0.006	0.005	0.012	0.007	0.003	0.015	0.011	0.011	0.011	0.01	0.006		15.2	0.0103333	0.00733333	0.00733333	0.0123333	0.009		0.00057735	0.00321455	0.00450925	0.0023094	0.00264575
15.4	0.01	0.011	0.01	0.01	0.006	0.005	0.012	0.007	0.003	0.015	0.011	0.011	0.01	0.01	0.006		15.4	0.0103333	0.007	0.00733333	0.0123333	0.00866667		0.00057735	0.00264575	0.00450925	0.0023094	0.0023094
15.6	0.01	0.011	0.009	0.01	0.006	0.005	0.012	0.007	0.003	0.015	0.011	0.011	0.01	0.01	0.006		15.6	0.01	0.007	0.00733333	0.0123333	0.00866667		0.001	0.00264575	0.00450925	0.0023094	0.0023094
15.8	0.01	0.01	0.009	0.01	0.006	0.005	0.012	0.007	0.003	0.015	0.011	0.01	0.01	0.01	0.006		15.8	0.00966667	0.007	0.00733333	0.012	0.00866667		0.00057735	0.00264575	0.00450925	0.00264575	0.0023094
16	0.01	0.01	0.009	0.01	0.006	0.005	0.012	0.007	0.003	0.015	0.011	0.01	0.01	0.011	0.006		16	0.00966667	0.007	0.00733333	0.012	0.009		0.00057735	0.00264575	0.00450925	0.00264575	0.00264575
16.2	0.009	0.01	0.009	0.01	0.006	0.005	0.012	0.007	0.003	0.015	0.011	0.01	0.011	0.011	0.006		16.2	0.00933333	0.007	0.00733333	0.012	0.00933333		0.00057735	0.00264575	0.00450925	0.00264575	0.00288675
16.4	0.009	0.01	0.009	0.01	0.006	0.005	0.012	0.007	0.003	0.015	0.011	0.01	0.011	0.011	0.006		16.4	0.00933333	0.007	0.00733333	0.012	0.00933333		0.00057735	0.00264575	0.00450925	0.00264575	0.00288675
16.6	0.009	0.01	0.009	0.01	0.006	0.005	0.011	0.007	0.004	0.014	0.01	0.01	0.011	0.011	0.006		16.6	0.00933333	0.007	0.00733333	0.0113333	0.00933333		0.00057735	0.00264575	0.00351188	0.0023094	0.00288675
16.8	0.008	0.009	0.009	0.01	0.007	0.006	0.011	0.007	0.004	0.014	0.01	0.009	0.011	0.011	0.006		16.8	0.00866667	0.00766667	0.00733333	0.011	0.00933333		0.00057735	0.00208167	0.00351188	0.00264575	0.00288675
17	0.008	0.009	0.009	0.01	0.007	0.005	0.011	0.007	0.004	0.013	0.009	0.009	0.011	0.011	0.005		17	0.00866667	0.00733333	0.00733333	0.0103333	0.009		0.00057735	0.00251661	0.00351188	0.0023094	0.0034641
17.2	0.008	0.009	0.009	0.01	0.007	0.005	0.011	0.007	0.005	0.012	0.009	0.009	0.011	0.01	0.005		17.2	0.00866667	0.00733333	0.00766667	0.01	0.00866667		0.00057735	0.00251661	0.00305505	0.00173205	0.00321455
17.4	0.007	0.009	0.008	0.009	0.007	0.005	0.01	0.006	0.005	0.012	0.008	0.008	0.011	0.01	0.004		17.4	0.008	0.007	0.007	0.00933333	0.00833333		0.001	0.002	0.00264575	0.0023094	0.00378594
17.6	0.007	0.008	0.008	0.009	0.007	0.005	0.01	0.006	0.005	0.011	0.008	0.008	0.01	0.009	0.004		17.6	0.00766667	0.007	0.007	0.009	0.00766667		0.00057735	0.002	0.00264575	0.00173205	0.00321455
17.8	0.006	0.008	0.007	0.009	0.006	0.005	0.01	0.006	0.005	0.011	0.007	0.008	0.01	0.009	0.004		17.8	0.007	0.00666667	0.007	0.00866667	0.00766667		0.001	0.00208167	0.00264575	0.00208167	0.00321455
18	0.006	0.008	0.007	0.009	0.006	0.005	0.009	0.005	0.004	0.011	0.007	0.007	0.01	0.008	0.003		18	0.007	0.00666667	0.006	0.00833333	0.007		0.001	0.00208167	0.00264575	0.0023094	0.00360555
18.2	0.006	0.007	0.007	0.009	0.005	0.004	0.009	0.005	0.004	0.011	0.006	0.007	0.009	0.008	0.003		18.2	0.00666667	0.006	0.006	0.008	0.00666667		0.00057735	0.00264575	0.00264575	0.00264575	0.00321455
18.4	0.006	0.007	0.006	0.009	0.005	0.004	0.009	0.005	0.004	0.011	0.006	0.007	0.009	0.007	0.003		18.4	0.00633333	0.006	0.006	0.008	0.00633333		0.00057735	0.00264575	0.00264575	0.00264575	0.00305505
18.6	0.006	0.007	0.006	0.009	0.004	0.004	0.008	0.005	0.003	0.011	0.006	0.007	0.009	0.007	0.003		18.6	0.00633333	0.00566667	0.00533333	0.008	0.00633333		0.00057735	0.00288675	0.00251661	0.00264575	0.00305505
18.8	0.006	0.007	0.006	0.009	0.004	0.004	0.008	0.005	0.003	0.01	0.006	0.007	0.009	0.006	0.003		18.8	0.00633333	0.00566667	0.00533333	0.00766667	0.006		0.00057735	0.00288675	0.00251661	0.00208167	0.003
19	0.006	0.006	0.005	0.008	0.004	0.004	0.008	0.005	0.003	0.01	0.006	0.008	0.009	0.006	0.003		19	0.00566667	0.00533333	0.00533333	0.008	0.006		0.00057735	0.0023094	0.00251661	0.002	0.003
19.2	0.006	0.006	0.005	0.008	0.004	0.004	0.008	0.005	0.003	0.01	0.006	0.008	0.009	0.006	0.003		19.2	0.00566667	0.00533333	0.00533333	0.008	0.006		0.00057735	0.0023094	0.00251661	0.002	0.003
19.4	0.006	0.006	0.005	0.008	0.004	0.004	0.008	0.005	0.003	0.011	0.006	0.008	0.009	0.006	0.003		19.4	0.00566667	0.00533333	0.00533333	0.00833333	0.006		0.00057735	0.0023094	0.00251661	0.00251661	0.003
19.6	0.006	0.006	0.005	0.007	0.004	0.004	0.008	0.005	0.003	0.011	0.006	0.008	0.009	0.006	0.003		19.6	0.00566667	0.005	0.00533333	0.00833333	0.006		0.00057735	0.00173205	0.00251661	0.00251661	0.003
19.8	0.006	0.006	0.005	0.007	0.004	0.003	0.008	0.006	0.003	0.011	0.006	0.008	0.009	0.006	0.003		19.8	0.00566667	0.00466667	0.00566667	0.00833333	0.006		0.00057735	0.00208167	0.00251661	0.00251661	0.003
20	0.006	0.006	0.005	0.006	0.004	0.003	0.008	0.006	0.003	0.011	0.006	0.007	0.009	0.006	0.003		20	0.00566667	0.00433333	0.00566667	0.008	0.006		0.00057735	0.00152753	0.00251661	0.00264575	0.003
20.2	0.005	0.006	0.004	0.006	0.004	0.003	0.008	0.006	0.003	0.011	0.006	0.007	0.009	0.006	0.003		20.2	0.005	0.00433333	0.00566667	0.008	0.006		0.001	0.00152753	0.00251661	0.00264575	0.003
20.4	0.005	0.005	0.004	0.005	0.004	0.003	0.008	0.006	0.003	0.01	0.006	0.007	0.008	0.006	0.003		20.4	0.00466667	0.004	0.00566667	0.00766667	0.00566667		0.00057735	0.001	0.00251661	0.00208167	0.00251661
20.6	0.005	0.005	0.004	0.005	0.004	0.003	0.008	0.006	0.003	0.01	0.006	0.007	0.008	0.005	0.003		20.6	0.00466667	0.004	0.00566667	0.00766667	0.00533333		0.00057735	0.001	0.00251661	0.00208167	0.00251661
20.8	0.005	0.005	0.004	0.005	0.004	0.003	0.007	0.006	0.003	0.01	0.006	0.007	0.007	0.005	0.004		20.8	0.00466667	0.004	0.00533333	0.00766667	0.00533333		0.00057735	0.001	0.00208167	0.00208167	0.00152753
21	0.004	0.005	0.003	0.005	0.004	0.003	0.007	0.005	0.002	0.009	0.006	0.007	0.007	0.005	0.003		21	0.004	0.004	0.00466667	0.00733333	0.005		0.001	0.001	0.00251661	0.00152753	0.002
21.2	0.004	0.004	0.003	0.005	0.004	0.003	0.007	0.005	0.002	0.009	0.005	0.006	0.006	0.005	0.003		21.2	0.00366667	0.004	0.00466667	0.00666667	0.00466667		0.00057735	0.001	0.00251661	0.00208167	0.00152753
21.4	0.003	0.004	0.003	0.005	0.004	0.003	0.008	0.005	0.002	0.009	0.005	0.006	0.005	0.004	0.003		21.4	0.00333333	0.004	0.005	0.00666667	0.004		0.00057735	0.001	0.003	0.00208167	0.001
21.6	0.003	0.004	0.002	0.006	0.004	0.003	0.008	0.004	0.002	0.008	0.005	0.005	0.005	0.004	0.003		21.6	0.003	0.00433333	0.00466667	0.006	0.004		0.001	0.00152753	0.00305505	0.00173205	0.001
21.8	0.003	0.003	0.002	0.006	0.004	0.003	0.008	0.004	0.002	0.008	0.005	0.005	0.004	0.004	0.002		21.8	0.00266667	0.00433333	0.00466667	0.006	0.00333333		0.00057735	0.00152753	0.00305505	0.00173205	0.0011547
22	0.002	0.003	0.002	0.006	0.004	0.003	0.008	0.004	0.002	0.007	0.004	0.004	0.004	0.004	0.002		22	0.00233333	0.00433333	0.00466667	0.005	0.00333333		0.00057735	0.00152753	0.00305505	0.00173205	0.0011547
22.2	0.002	0.003	0.002	0.006	0.004	0.003	0.008	0.004	0.003	0.007	0.004	0.004	0.003	0.004	0.002		22.2	0.00233333	0.00433333	0.005	0.005	0.003		0.00057735	0.00152753	0.00264575	0.00173205	0.001
22.4	0.002	0.003	0.002	0.006	0.004	0.003	0.008	0.004	0.003	0.007	0.004	0.004	0.003	0.004	0.002		22.4	0.00233333	0.00433333	0.005	0.005	0.003		0.00057735	0.00152753	0.00264575	0.00173205	0.001
22.6	0.003	0.003	0.002	0.006	0.003	0.003	0.007	0.004	0.003	0.006	0.004	0.004	0.002	0.003	0.003		22.6	0.00266667	0.004	0.00466667	0.00466667	0.00266667		0.00057735	0.00173205	0.00208167	0.0011547	0.00057735
22.8	0.003	0.003	0.003	0.006	0.003	0.003	0.007	0.004	0.003	0.006	0.003	0.003	0.002	0.003	0.003		22.8	0.003	0.004	0.00466667	0.004	0.00266667		5.31148e-19	0.00173205	0.00208167	0.00173205	0.00057735
23	0.003	0.004	0.003	0.005	0.003	0.003	0.007	0.004	0.004	0.005	0.003	0.003	0.002	0.003	0.002		23	0.00333333	0.00366667	0.005	0.00366667	0.00233333		0.00057735	0.0011547	0.00173205	0.0011547	0.00057735
23.2	0.004	0.003	0.003	0.005	0.003	0.003	0.007	0.004	0.004	0.004	0.003	0.003	0.002	0.003	0.002		23.2	0.00333333	0.00366667	0.005	0.00333333	0.00233333		0.00057735	0.0011547	0.00173205	0.00057735	0.00057735
23.4	0.003	0.003	0.004	0.005	0.003	0.003	0.007	0.004	0.004	0.004	0.002	0.003	0.001	0.003	0.002		23.4	0.00333333	0.00366667	0.005	0.003	0.002		0.00057735	0.0011547	0.00173205	0.001	0.001
23.6	0.003	0.003	0.004	0.005	0.002	0.002	0.007	0.004	0.004	0.003	0.002	0.003	0.001	0.003	0.001		23.6	0.00333333	0.003	0.005	0.00266667	0.00166667		0.00057735	0.00173205	0.00173205	0.00057735	0.0011547
23.8	0.003	0.003	0.003	0.004	0.002	0.002	0.006	0.004	0.004	0.003	0.002	0.002	0.001	0.002	0.001		23.8	0.003	0.00266667	0.00466667	0.00233333	0.00133333		5.31148e-19	0.0011547	0.0011547	0.00057735	0.00057735
24	0.002	0.002	0.003	0.004	0.001	0.002	0.006	0.004	0.004	0.003	0.002	0.002	0.001	0.002	0.001		24	0.00233333	0.00233333	0.00466667	0.00233333	0.00133333		0.00057735	0.00152753	0.0011547	0.00057735	0.00057735
24.2	0.002	0.002	0.003	0.003	0.001	0.002	0.006	0.004	0.003	0.003	0.002	0.002	0.001	0.002	0.001		24.2	0.00233333	0.002	0.00433333	0.00233333	0.00133333		0.00057735	0.001	0.00152753	0.00057735	0.00057735
24.4	0.001	0.002	0.003	0.003	0	0.001	0.005	0.004	0.003	0.003	0.002	0.002	0.001	0.002	0.001		24.4	0.002	0.00133333	0.004	0.00233333	0.00133333		0.001	0.00152753	0.001	0.00057735	0.00057735
24.6	0.001	0.001	0.003	0.002	0	0.001	0.005	0.004	0.003	0.004	0.002	0.002	0.001	0.001	0.001		24.6	0.00166667	0.001	0.004	0.00266667	0.001		0.0011547	0.001	0.001	0.0011547	0
24.8	0.001	0.002	0.003	0.002	0	0.001	0.005	0.004	0.002	0.004	0.001	0.002	0.001	0.001	0		24.8	0.002	0.001	0.00366667	0.00233333	0.000666667		0.001	0.001	0.00152753	0.00152753	0.00057735
25	0.001	0.001	0.003	0.002	0	0.001	0.005	0.004	0.002	0.004	0.001	0.002	0.001	0.001	0		25	0.00166667	0.001	0.00366667	0.00233333	0.000666667		0.0011547	0.001	0.00152753	0.00152753	0.00057735
25.2	0.001	0.002	0.003	0.001	0.001	0.001	0.004	0.003	0.001	0.003	0.001	0.001	0.001	0.001	0		25.2	0.002	0.001	0.00266667	0.00166667	0.000666667		0.001	0	0.00152753	0.0011547	0.00057735
25.4	0.001	0.001	0.002	0.001	0.001	0.001	0.004	0.003	0.001	0.003	0.001	0.001	0.001	0.001	0		25.4	0.00133333	0.001	0.00266667	0.00166667	0.000666667		0.00057735	0	0.00152753	0.0011547	0.00057735
25.6	0.001	0.001	0.002	0.001	0.001	0.001	0.003	0.003	0	0.003	0.001	0.001	0.001	0.002	0		25.6	0.00133333	0.001	0.002	0.00166667	0.001		0.00057735	0	0.00173205	0.0011547	0.001
25.8	0.001	0.001	0.001	0.001	0.001	0.001	0.003	0.003	0	0.003	0.001	0.001	0.001	0.002	0.001		25.8	0.001	0.001	0.002	0.00166667	0.00133333		0	0	0.00173205	0.0011547	0.00057735
26	0.001	0.001	0.001	0.001	0.001	0.001	0.003	0.002	0	0.003	0.001	0.001	0.001	0.002	0.001		26	0.001	0.001	0.00166667	0.00166667	0.00133333		0	0	0.00152753	0.0011547	0.00057735
26.2	0.001	0.001	0.001	0.001	0	0.001	0.002	0.002	0	0.003	0.001	0.001	0.001	0.003	0.001		26.2	0.001	0.000666667	0.00133333	0.00166667	0.00166667		0	0.00057735	0.0011547	0.0011547	0.0011547
26.4	0.001	0.001	0.001	0	0	0.001	0.002	0.002	0	0.003	0.001	0.001	0.001	0.003	0.002		26.4	0.001	0.000333333	0.00133333	0.00166667	0.002		0	0.00057735	0.0011547	0.0011547	0.001
26.6	0.002	0.001	0.001	0.001	0	0.001	0.002	0.002	0	0.003	0.001	0.001	0.001	0.003	0.002		26.6	0.00133333	0.000666667	0.00133333	0.00166667	0.002		0.00057735	0.00057735	0.0011547	0.0011547	0.001
26.8	0.002	0.001	0	0.001	0	0.001	0.002	0.002	0	0.002	0.001	0.001	0.001	0.002	0.001		26.8	0.001	0.000666667	0.00133333	0.00133333	0.00133333		0.001	0.00057735	0.0011547	0.00057735	0.00057735
27	0.001	0.001	0	0.001	0	0.001	0.001	0.001	0	0.002	0	0.001	0.001	0.002	0.001		27	0.000666667	0.000666667	0.000666667	0.001	0.00133333		0.00057735	0.00057735	0.00057735	0.001	0.00057735
27.2	0.001	0	0	0.001	0	0.001	0.001	0.001	0	0.002	0	0	0.001	0.002	0.001		27.2	0.000333333	0.000666667	0.000666667	0.000666667	0.00133333		0.00057735	0.00057735	0.00057735	0.0011547	0.00057735
27.4	0.001	0	0	0.001	0	0.001	0.001	0.001	0	0.001	0.001	0	0.001	0.001	0.001		27.4	0.000333333	0.000666667	0.000666667	0.000666667	0.001		0.00057735	0.00057735	0.00057735	0.00057735	0
27.6	0	0	0	0.001	0	0.001	0.001	0.001	0	0.001	0.001	0	0.001	0.001	0.001		27.6	0	0.000666667	0.000666667	0.000666667	0.001		0	0.00057735	0.00057735	0.00057735	0
27.8	0	0	0	0.001	0	0.001	0	0	0	0.001	0.001	0	0.001	0	0.001		27.8	0	0.000666667	0	0.000666667	0.000666667		0	0.00057735	0	0.00057735	0.00057735
28	0	0	0	0.001	0	0.001	0	0	0	0.001	0.001	0	0.001	0	0.001		28	0	0.000666667	0	0.000666667	0.000666667		0	0.00057735	0	0.00057735	0.00057735
28.2	0	0	0	0.001	0	0	0	0	0	0.001	0.001	0	0.001	0	0		28.2	0	0.000333333	0	0.000666667	0.000333333		0	0.00057735	0	0.00057735	0.00057735
28.4	-0.001	0	0	0	0	0	0	0	0	0	0.001	0	0	-0.001	0		28.4	-0.000333333	0	0	0.000333333	-0.000333333		0.00057735	0	0	0.00057735	0.00057735
28.6	-0.001	0	0.001	0	0	0	-0.001	0	0	0	0	0	0	-0.001	0		28.6	0	0	-0.000333333	0	-0.000333333		0.001	0	0.00057735	0	0.00057735
28.8	-0.001	0	0.001	0	0	0	-0.001	0	0	-0.001	0	0	0	-0.001	0		28.8	0	0	-0.000333333	-0.000333333	-0.000333333		0.001	0	0.00057735	0.00057735	0.00057735
29	-0.001	0	0	-0.001	0	-0.001	-0.001	-0.001	0	-0.001	0	0	-0.001	-0.001	-0.001		29	-0.000333333	-0.000666667	-0.000666667	-0.000333333	-0.001		0.00057735	0.00057735	0.00057735	0.00057735	0
29.2	0	0	0	-0.001	0	-0.001	-0.001	-0.001	0	-0.001	-0.001	0	-0.001	-0.001	-0.001		29.2	0	-0.000666667	-0.000666667	-0.000666667	-0.001		0	0.00057735	0.00057735	0.00057735	0
29.4	0	-0.001	0	-0.001	0	-0.001	0	-0.001	0	-0.002	-0.001	0	-0.001	-0.001	-0.001		29.4	-0.000333333	-0.000666667	-0.000333333	-0.001	-0.001		0.00057735	0.00057735	0.00057735	0.001	0
29.6	0	-0.001	-0.001	-0.002	0	-0.001	0	-0.001	0	-0.002	-0.001	0	-0.002	-0.001	-0.001		29.6	-0.000666667	-0.001	-0.000333333	-0.001	-0.00133333		0.00057735	0.001	0.00057735	0.001	0.00057735
29.8	0	-0.001	-0.001	-0.002	-0.001	-0.002	0	-0.001	0	-0.002	-0.002	0	-0.002	0	-0.001		29.8	-0.000666667	-0.00166667	-0.000333333	-0.00133333	-0.001		0.00057735	0.00057735	0.00057735	0.0011547	0.001
30	0	0	0	0.01	0.049	0.032	0.017	0.028	0.029	0.026	0.014	0.03	-0.025	0.002	0.02		30	0	0.0303333	0.0246667	0.0233333	-0.001		0	0.0195533	0.00665833	0.00832666	0.0226495
30.2	0.025	0.026	0.027	0.033	0.069	0.054	0.031	0.042	0.041	0.035	0.026	0.04	-0.019	0.009	0.027		30.2	0.026	0.052	0.038	0.0336667	0.00566667		0.001	0.0180831	0.00608276	0.0070946	0.0231805
30.4	0.053	0.054	0.056	0.058	0.09	0.079	0.046	0.057	0.055	0.044	0.038	0.051	-0.013	0.017	0.035		30.4	0.0543333	0.0756667	0.0526667	0.0443333	0.013		0.00152753	0.0162583	0.00585947	0.00650641	0.0242487
30.6	0.084	0.083	0.087	0.084	0.113	0.105	0.062	0.073	0.069	0.054	0.051	0.063	-0.007	0.025	0.043		30.6	0.0846667	0.100667	0.068	0.056	0.0203333		0.00208167	0.0149778	0.00556776	0.006245	0.0253246
30.8	0.115	0.113	0.118	0.112	0.135	0.131	0.078	0.09	0.083	0.064	0.065	0.074	-0.001	0.034	0.052		30.8	0.115333	0.126	0.0836667	0.0676667	0.0283333		0.00251661	0.0122882	0.00602771	0.00550757	0.0269506
31	0.146	0.142	0.149	0.139	0.158	0.157	0.095	0.107	0.098	0.074	0.078	0.086	0.005	0.042	0.06		31	0.145667	0.151333	0.1	0.0793333	0.0356667		0.00351188	0.0106927	0.006245	0.0061101	0.0280416
31.2	0.177	0.17	0.178	0.166	0.179	0.183	0.111	0.123	0.111	0.084	0.09	0.096	0.011	0.049	0.068		31.2	0.175	0.176	0.115	0.09	0.0426667		0.0043589	0.00888819	0.0069282	0.006	0.029023
31.4	0.206	0.196	0.206	0.19	0.199	0.206	0.126	0.138	0.124	0.093	0.102	0.106	0.016	0.056	0.075		31.4	0.202667	0.198333	0.129333	0.100333	0.049		0.0057735	0.00802081	0.00757188	0.00665833	0.0301164
31.6	0.233	0.219	0.23	0.213	0.216	0.227	0.139	0.151	0.136	0.102	0.112	0.115	0.021	0.062	0.081		31.6	0.227333	0.218667	0.142	0.109667	0.0546667		0.00737111	0.00737111	0.00793725	0.00680686	0.0306649
31.8	0.256	0.238	0.25	0.231	0.23	0.244	0.15	0.162	0.145	0.109	0.121	0.122	0.024	0.067	0.087		31.8	0.248	0.235	0.152333	0.117333	0.0593333		0.00916515	0.00781025	0.00873689	0.00723418	0.0321921
32	0.274	0.252	0.265	0.246	0.239	0.256	0.159	0.17	0.152	0.114	0.127	0.127	0.026	0.07	0.09		32	0.263667	0.247	0.160333	0.122667	0.062		0.0110604	0.008544	0.00907377	0.00750555	0.0327414
32.2	0.286	0.259	0.273	0.254	0.244	0.263	0.165	0.175	0.156	0.117	0.13	0.13	0.027	0.071	0.091		32.2	0.272667	0.253667	0.165333	0.125667	0.063		0.0135031	0.00950438	0.00950438	0.00750555	0.0327414
32.4	0.295	0.264	0.279	0.26	0.248	0.268	0.17	0.179	0.159	0.119	0.133	0.132	0.028	0.073	0.093		32.4	0.279333	0.258667	0.169333	0.128	0.0646667		0.0155027	0.0100664	0.0100167	0.00781025	0.0332916
32.6	0.304	0.27	0.285	0.266	0.251	0.274	0.174	0.182	0.162	0.122	0.135	0.133	0.029	0.074	0.094		32.6	0.286333	0.263667	0.172667	0.13	0.0656667		0.0170392	0.0116762	0.0100664	0.007	0.0332916
32.8	0.312	0.274	0.289	0.271	0.255	0.278	0.177	0.185	0.164	0.123	0.137	0.135	0.03	0.075	0.094		32.8	0.291667	0.268	0.175333	0.131667	0.0663333		0.0191398	0.0117898	0.0105987	0.00757188	0.0328684
33	0.318	0.277	0.293	0.274	0.257	0.281	0.18	0.187	0.165	0.125	0.138	0.136	0.03	0.075	0.095		33	0.296	0.270667	0.177333	0.133	0.0666667		0.020664	0.0123423	0.0112398	0.007	0.0332916
33.2	0.324	0.281	0.297	0.278	0.26	0.285	0.183	0.19	0.167	0.126	0.14	0.137	0.03	0.076	0.095		33.2	0.300667	0.274333	0.18	0.134333	0.067		0.0217332	0.012897	0.0117898	0.00737111	0.0334215
33.4	0.33	0.286	0.301	0.282	0.263	0.289	0.186	0.192	0.169	0.127	0.142	0.139	0.031	0.076	0.095		33.4	0.305667	0.278	0.182333	0.136	0.0673333		0.0223681	0.0134536	0.0119304	0.00793725	0.0328684
33.6	0.335	0.29	0.306	0.286	0.266	0.293	0.189	0.195	0.17	0.128	0.144	0.14	0.031	0.077	0.095		33.6	0.310333	0.281667	0.184667	0.137333	0.0676667		0.0228108	0.0140119	0.0130512	0.00832666	0.0330051
33.8	0.34	0.294	0.31	0.29	0.269	0.296	0.191	0.197	0.172	0.129	0.145	0.142	0.032	0.077	0.096		33.8	0.314667	0.285	0.186667	0.138667	0.0683333		0.0233524	0.0141774	0.0130512	0.0085049	0.0328684
34	0.345	0.298	0.314	0.293	0.271	0.299	0.194	0.199	0.173	0.129	0.147	0.143	0.032	0.078	0.096		34	0.319	0.287667	0.188667	0.139667	0.0686667		0.0238956	0.0147422	0.0137961	0.00945163	0.0330051
34.2	0.349	0.302	0.317	0.296	0.273	0.301	0.196	0.202	0.175	0.13	0.148	0.144	0.032	0.078	0.097		34.2	0.322667	0.29	0.191	0.140667	0.069		0.0240069	0.0149332	0.0141774	0.00945163	0.0334215
34.4	0.353	0.305	0.32	0.299	0.276	0.304	0.198	0.204	0.176	0.13	0.149	0.145	0.032	0.079	0.097		34.4	0.326	0.293	0.192667	0.141333	0.0693333		0.0245561	0.0149332	0.0147422	0.0100167	0.0335609
34.6	0.357	0.309	0.323	0.302	0.278	0.306	0.2	0.206	0.177	0.13	0.15	0.146	0.031	0.079	0.098		34.6	0.329667	0.295333	0.194333	0.142	0.0693333		0.0246847	0.0151438	0.015308	0.010583	0.0345302
34.8	0.361	0.312	0.326	0.305	0.28	0.308	0.201	0.207	0.178	0.131	0.151	0.147	0.031	0.079	0.098		34.8	0.333	0.297667	0.195333	0.143	0.0693333		0.0252389	0.0153731	0.015308	0.010583	0.0345302
35	0.365	0.314	0.329	0.307	0.282	0.31	0.203	0.209	0.179	0.131	0.152	0.147	0.031	0.08	0.099		35	0.336	0.299667	0.197	0.143333	0.07		0.0262107	0.0153731	0.0158745	0.0109697	0.0350856
35.2	0.369	0.317	0.332	0.31	0.284	0.312	0.204	0.211	0.18	0.132	0.153	0.148	0.031	0.08	0.1		35.2	0.339333	0.302	0.198333	0.144333	0.0703333		0.0267644	0.0156205	0.0162583	0.0109697	0.0355012
35.4	0.373	0.32	0.335	0.312	0.285	0.313	0.206	0.213	0.182	0.133	0.155	0.149	0.031	0.08	0.101		35.4	0.342667	0.303333	0.200333	0.145667	0.0706667		0.0273191	0.015885	0.0162583	0.0113725	0.0359212
35.6	0.376	0.322	0.338	0.314	0.286	0.315	0.207	0.214	0.183	0.133	0.156	0.149	0.031	0.081	0.102		35.6	0.345333	0.305	0.201333	0.146	0.0713333		0.0277369	0.0164621	0.0162583	0.0117898	0.0364737
35.8	0.379	0.325	0.34	0.316	0.288	0.317	0.208	0.215	0.185	0.134	0.156	0.15	0.031	0.081	0.103		35.8	0.348	0.307	0.202667	0.146667	0.0716667		0.0278747	0.0164621	0.015695	0.0113725	0.0368963
36	0.382	0.327	0.343	0.318	0.289	0.318	0.21	0.217	0.186	0.135	0.157	0.15	0.03	0.081	0.103		36	0.350667	0.308333	0.204333	0.147333	0.0713333		0.0282902	0.0167432	0.0162583	0.0112398	0.0374477
36.2	0.385	0.329	0.344	0.319	0.29	0.32	0.211	0.218	0.187	0.135	0.158	0.151	0.03	0.081	0.104		36.2	0.352667	0.309667	0.205333	0.148	0.0716667		0.0289885	0.0170392	0.0162583	0.0117898	0.0378726
36.4	0.388	0.33	0.346	0.321	0.291	0.321	0.212	0.219	0.188	0.136	0.158	0.151	0.03	0.081	0.104		36.4	0.354667	0.311	0.206333	0.148333	0.0716667		0.0299555	0.0173205	0.0162583	0.0112398	0.0378726
36.6	0.39	0.332	0.348	0.323	0.292	0.323	0.213	0.22	0.189	0.136	0.159	0.151	0.03	0.081	0.104		36.6	0.356667	0.312667	0.207333	0.148667	0.0716667		0.0299555	0.0178979	0.0162583	0.0116762	0.0378726
36.8	0.393	0.333	0.349	0.324	0.293	0.324	0.215	0.221	0.19	0.136	0.159	0.151	0.03	0.081	0.104		36.8	0.358333	0.313667	0.208667	0.148667	0.0716667		0.0310698	0.0178979	0.0164418	0.0116762	0.0378726
37	0.395	0.335	0.35	0.326	0.294	0.326	0.216	0.222	0.191	0.136	0.16	0.151	0.03	0.081	0.105		37	0.36	0.315333	0.209667	0.149	0.072		0.031225	0.0184752	0.0164418	0.0121244	0.0383014
37.2	0.397	0.336	0.352	0.328	0.295	0.328	0.217	0.223	0.192	0.136	0.161	0.152	0.029	0.081	0.104		37.2	0.361667	0.317	0.210667	0.149667	0.0713333		0.031628	0.0190526	0.0164418	0.0126623	0.0384231
37.4	0.399	0.338	0.353	0.329	0.296	0.329	0.218	0.224	0.193	0.137	0.161	0.152	0.029	0.08	0.105		37.4	0.363333	0.318	0.211667	0.15	0.0713333		0.0317857	0.0190526	0.0164418	0.0121244	0.0387341
37.6	0.4	0.339	0.354	0.331	0.297	0.331	0.219	0.225	0.193	0.137	0.162	0.152	0.029	0.08	0.105		37.6	0.364333	0.319667	0.212333	0.150333	0.0713333		0.0317857	0.0196299	0.0170098	0.0125831	0.0387341
37.8	0.402	0.34	0.356	0.333	0.298	0.332	0.22	0.226	0.194	0.137	0.162	0.152	0.029	0.08	0.105		37.8	0.366	0.321	0.213333	0.150333	0.0713333		0.032187	0.0199249	0.0170098	0.0125831	0.0387341
38	0.404	0.341	0.357	0.334	0.299	0.333	0.221	0.226	0.194	0.138	0.162	0.152	0.028	0.08	0.105		38	0.367333	0.322	0.213667	0.150667	0.071		0.0327465	0.0199249	0.0172143	0.0120554	0.039281
38.2	0.405	0.343	0.358	0.336	0.3	0.334	0.222	0.227	0.194	0.138	0.163	0.153	0.028	0.08	0.105		38.2	0.368667	0.323333	0.214333	0.151333	0.071		0.0323471	0.020232	0.0177858	0.0125831	0.039281
38.4	0.407	0.344	0.359	0.337	0.301	0.335	0.223	0.227	0.195	0.138	0.163	0.153	0.028	0.079	0.104		38.4	0.37	0.324333	0.215	0.151333	0.0703333		0.032909	0.020232	0.0174356	0.0125831	0.0387341
38.6	0.409	0.345	0.361	0.339	0.302	0.336	0.224	0.228	0.195	0.138	0.163	0.153	0.028	0.079	0.104		38.6	0.371667	0.325667	0.215667	0.151333	0.0703333		0.0333067	0.0205508	0.0180093	0.0125831	0.0387341
38.8	0.41	0.346	0.362	0.341	0.304	0.337	0.225	0.229	0.195	0.139	0.163	0.153	0.028	0.079	0.104		38.8	0.372667	0.327333	0.216333	0.151667	0.0703333		0.0333067	0.020306	0.0185831	0.0120554	0.0387341
39	0.411	0.347	0.363	0.342	0.305	0.338	0.227	0.23	0.196	0.139	0.163	0.154	0.028	0.079	0.104		39	0.373667	0.328333	0.217667	0.152	0.0703333		0.0333067	0.020306	0.0188237	0.0121244	0.0387341
39.2	0.412	0.348	0.364	0.343	0.306	0.339	0.228	0.231	0.196	0.14	0.163	0.154	0.028	0.079	0.104		39.2	0.374667	0.329333	0.218333	0.152333	0.0703333		0.0333067	0.020306	0.0193993	0.0115902	0.0387341
39.4	0.413	0.349	0.365	0.345	0.306	0.34	0.229	0.231	0.197	0.14	0.163	0.154	0.028	0.079	0.104		39.4	0.375667	0.330333	0.219	0.152333	0.0703333		0.0333067	0.0212211	0.0190788	0.0115902	0.0387341
39.6	0.415	0.35	0.366	0.346	0.307	0.341	0.23	0.232	0.198	0.14	0.163	0.154	0.028	0.079	0.104		39.6	0.377	0.331333	0.22	0.152333	0.0703333		0.0338674	0.0212211	0.0190788	0.0115902	0.0387341
39.8	0.416	0.351	0.368	0.347	0.308	0.343	0.231	0.233	0.198	0.141	0.163	0.154	0.029	0.079	0.104		39.8	0.378333	0.332667	0.220667	0.152667	0.0706667		0.0337095	0.0214554	0.0196554	0.0110604	0.0381881
40	0.417	0.352	0.369	0.348	0.309	0.344	0.232	0.234	0.199	0.141	0.163	0.154	0.029	0.079	0.104		40	0.379333	0.333667	0.221667	0.152667	0.0706667		0.0337095	0.0214554	0.0196554	0.0110604	0.0381881
40.2	0.418	0.353	0.37	0.349	0.31	0.345	0.233	0.235	0.199	0.141	0.163	0.154	0.029	0.079	0.104		40.2	0.380333	0.334667	0.222333	0.152667	0.0706667		0.0337095	0.0214554	0.020232	0.0110604	0.0381881
40.4	0.42	0.355	0.371	0.35	0.311	0.346	0.234	0.236	0.199	0.141	0.163	0.154	0.028	0.079	0.104		40.4	0.382	0.335667	0.223	0.152667	0.0703333		0.0338674	0.0214554	0.0208087	0.0110604	0.0387341
40.6	0.421	0.356	0.373	0.351	0.312	0.347	0.234	0.236	0.199	0.141	0.163	0.154	0.028	0.079	0.104		40.6	0.383333	0.336667	0.223	0.152667	0.0703333		0.0337095	0.0214554	0.0208087	0.0110604	0.0387341
40.8	0.423	0.357	0.374	0.352	0.313	0.348	0.235	0.237	0.2	0.141	0.163	0.154	0.028	0.079	0.104		40.8	0.384667	0.337667	0.224	0.152667	0.0703333		0.0342685	0.0214554	0.0208087	0.0110604	0.0387341
41	0.424	0.358	0.375	0.353	0.314	0.349	0.236	0.237	0.2	0.141	0.163	0.155	0.028	0.079	0.104		41	0.385667	0.338667	0.224333	0.153	0.0703333		0.0342685	0.0214554	0.0210792	0.0111355	0.0387341
41.2	0.426	0.359	0.376	0.354	0.314	0.349	0.236	0.238	0.201	0.142	0.164	0.155	0.028	0.079	0.104		41.2	0.387	0.339	0.225	0.153667	0.0703333		0.0348281	0.0217945	0.0208087	0.0110604	0.0387341
41.4	0.427	0.36	0.377	0.355	0.315	0.35	0.237	0.238	0.201	0.142	0.164	0.156	0.028	0.079	0.105		41.4	0.388	0.34	0.225333	0.154	0.0706667		0.0348281	0.0217945	0.0210792	0.0111355	0.0391706
41.6	0.428	0.361	0.378	0.355	0.316	0.351	0.237	0.238	0.201	0.143	0.165	0.156	0.028	0.08	0.105		41.6	0.389	0.340667	0.225333	0.154667	0.071		0.0348281	0.0214554	0.0210792	0.0110604	0.039281
41.8	0.43	0.362	0.379	0.356	0.316	0.351	0.237	0.238	0.201	0.143	0.165	0.157	0.028	0.08	0.105		41.8	0.390333	0.341	0.225333	0.155	0.071		0.0353883	0.0217945	0.0210792	0.0111355	0.039281
42	0.431	0.363	0.38	0.357	0.317	0.352	0.238	0.238	0.202	0.143	0.166	0.157	0.028	0.08	0.106		42	0.391333	0.342	0.226	0.155333	0.0713333		0.0353883	0.0217945	0.0207846	0.0115902	0.0397157
42.2	0.432	0.364	0.38	0.358	0.317	0.352	0.238	0.238	0.202	0.144	0.166	0.157	0.028	0.08	0.106		42.2	0.392	0.342333	0.226	0.155667	0.0713333		0.0355528	0.0221435	0.0207846	0.0110604	0.0397157
42.4	0.434	0.365	0.382	0.359	0.317	0.353	0.238	0.239	0.202	0.144	0.166	0.158	0.028	0.08	0.107		42.4	0.393667	0.343	0.226333	0.156	0.0716667		0.035949	0.0227156	0.0210792	0.0111355	0.0401539
42.6	0.435	0.366	0.382	0.36	0.318	0.353	0.238	0.239	0.203	0.145	0.167	0.158	0.028	0.08	0.107		42.6	0.394333	0.343667	0.226667	0.156667	0.0716667		0.0361156	0.0225019	0.020502	0.0110604	0.0401539
42.8	0.436	0.367	0.383	0.36	0.318	0.354	0.239	0.24	0.203	0.145	0.167	0.158	0.028	0.08	0.107		42.8	0.395333	0.344	0.227333	0.156667	0.0716667		0.0361156	0.0227156	0.0210792	0.0110604	0.0401539
43	0.437	0.368	0.384	0.361	0.318	0.355	0.239	0.24	0.204	0.145	0.167	0.158	0.028	0.079	0.107		43	0.396333	0.344667	0.227667	0.156667	0.0713333		0.0361156	0.0232881	0.020502	0.0110604	0.0400541
43.2	0.438	0.369	0.385	0.362	0.319	0.356	0.239	0.24	0.204	0.145	0.168	0.158	0.028	0.079	0.106		43.2	0.397333	0.345667	0.227667	0.157	0.071		0.0361156	0.0232881	0.020502	0.0115326	0.0396106
43.4	0.439	0.37	0.385	0.363	0.319	0.357	0.24	0.241	0.204	0.145	0.168	0.158	0.028	0.079	0.106		43.4	0.398	0.346333	0.228333	0.157	0.071		0.0362905	0.0238607	0.0210792	0.0115326	0.0396106
43.6	0.44	0.37	0.386	0.364	0.32	0.358	0.24	0.241	0.204	0.145	0.168	0.158	0.028	0.079	0.105		43.6	0.398667	0.347333	0.228333	0.157	0.0706667		0.0366788	0.0238607	0.0210792	0.0115326	0.0391706
43.8	0.441	0.371	0.387	0.365	0.321	0.359	0.24	0.241	0.204	0.145	0.168	0.158	0.028	0.078	0.105		43.8	0.399667	0.348333	0.228333	0.157	0.0703333		0.0366788	0.0238607	0.0210792	0.0115326	0.0390683
44	0.442	0.372	0.388	0.366	0.322	0.361	0.241	0.241	0.204	0.145	0.169	0.158	0.027	0.078	0.104		44	0.400667	0.349667	0.228667	0.157333	0.0696667		0.0366788	0.0240901	0.021362	0.0120139	0.0391706
44.2	0.444	0.373	0.389	0.367	0.323	0.362	0.241	0.242	0.205	0.145	0.169	0.158	0.027	0.077	0.104		44.2	0.402	0.350667	0.229333	0.157333	0.0693333		0.0372424	0.0240901	0.0210792	0.0120139	0.0390683
44.4	0.445	0.373	0.39	0.369	0.324	0.363	0.242	0.242	0.205	0.145	0.169	0.158	0.026	0.077	0.104		44.4	0.402667	0.352	0.229667	0.157333	0.069		0.0376342	0.0244336	0.021362	0.0120139	0.0396106
44.6	0.446	0.374	0.391	0.369	0.324	0.363	0.242	0.243	0.206	0.145	0.17	0.158	0.026	0.077	0.104		44.6	0.403667	0.352	0.230333	0.157667	0.069		0.0376342	0.0244336	0.0210792	0.0125033	0.0396106
44.8	0.447	0.375	0.392	0.37	0.325	0.364	0.243	0.244	0.206	0.145	0.17	0.158	0.026	0.077	0.104		44.8	0.404667	0.353	0.231	0.157667	0.069		0.0376342	0.0244336	0.0216564	0.0125033	0.0396106
45	0.447	0.375	0.392	0.371	0.325	0.364	0.243	0.244	0.207	0.145	0.17	0.158	0.026	0.077	0.104		45	0.404667	0.353333	0.231333	0.157667	0.069		0.0376342	0.0247857	0.0210792	0.0125033	0.0396106
45.2	0.448	0.376	0.393	0.371	0.325	0.365	0.244	0.245	0.208	0.145	0.17	0.158	0.025	0.077	0.104		45.2	0.405667	0.353667	0.232333	0.157667	0.0686667		0.0376342	0.0250067	0.0210792	0.0125033	0.0401539
45.4	0.448	0.376	0.393	0.372	0.326	0.365	0.244	0.245	0.208	0.145	0.17	0.159	0.025	0.077	0.104		45.4	0.405667	0.354333	0.232333	0.158	0.0686667		0.0376342	0.0247857	0.0210792	0.01253	0.0401539
45.6	0.449	0.376	0.394	0.372	0.327	0.366	0.245	0.245	0.208	0.145	0.17	0.159	0.025	0.077	0.104		45.6	0.406333	0.355	0.232667	0.158	0.0686667		0.0380307	0.0244336	0.021362	0.01253	0.0401539
45.8	0.449	0.377	0.394	0.373	0.327	0.366	0.245	0.245	0.208	0.145	0.17	0.159	0.025	0.077	0.104		45.8	0.406667	0.355333	0.232667	0.158	0.0686667		0.0376342	0.0247857	0.021362	0.01253	0.0401539
46	0.45	0.377	0.395	0.374	0.328	0.367	0.245	0.246	0.208	0.145	0.17	0.159	0.025	0.077	0.105		46	0.407333	0.356333	0.233	0.158	0.069		0.0380307	0.0247857	0.0216564	0.01253	0.0405956
46.2	0.451	0.378	0.395	0.374	0.328	0.367	0.245	0.246	0.208	0.145	0.17	0.159	0.025	0.077	0.105		46.2	0.408	0.356333	0.233	0.158	0.069		0.0381969	0.0247857	0.0216564	0.01253	0.0405956
46.4	0.452	0.378	0.396	0.375	0.328	0.367	0.246	0.246	0.208	0.145	0.17	0.159	0.025	0.077	0.105		46.4	0.408667	0.356667	0.233333	0.158	0.069		0.0385919	0.0251462	0.0219393	0.01253	0.0405956
46.6	0.453	0.379	0.396	0.375	0.328	0.367	0.246	0.247	0.209	0.145	0.17	0.159	0.025	0.077	0.104		46.6	0.409333	0.356667	0.234	0.158	0.0686667		0.0387599	0.0251462	0.0216564	0.01253	0.0401539
46.8	0.453	0.379	0.397	0.375	0.328	0.368	0.246	0.247	0.209	0.144	0.17	0.159	0.025	0.076	0.104		46.8	0.409667	0.357	0.234	0.157667	0.0683333		0.0385919	0.0253574	0.0216564	0.0130512	0.0400541
47	0.454	0.38	0.397	0.376	0.328	0.368	0.246	0.246	0.208	0.144	0.17	0.159	0.024	0.076	0.104		47	0.410333	0.357333	0.233333	0.157667	0.068		0.0387599	0.0257164	0.0219393	0.0130512	0.0405956
47.2	0.455	0.381	0.398	0.376	0.328	0.369	0.247	0.247	0.208	0.144	0.17	0.16	0.024	0.076	0.104		47.2	0.411333	0.357667	0.234	0.158	0.068		0.0387599	0.0259294	0.0225167	0.0131149	0.0405956
47.4	0.455	0.381	0.398	0.377	0.328	0.369	0.247	0.247	0.209	0.145	0.17	0.16	0.024	0.076	0.104		47.4	0.411333	0.358	0.234333	0.158333	0.068		0.0387599	0.0262869	0.0219393	0.0125831	0.0405956
47.6	0.456	0.381	0.399	0.377	0.329	0.37	0.248	0.247	0.209	0.145	0.17	0.16	0.024	0.076	0.104		47.6	0.412	0.358667	0.234667	0.158333	0.068		0.0391535	0.0259294	0.0222336	0.0125831	0.0405956
47.8	0.457	0.382	0.399	0.378	0.329	0.371	0.248	0.248	0.209	0.146	0.17	0.16	0.024	0.076	0.104		47.8	0.412667	0.359333	0.235	0.158667	0.068		0.0393234	0.0265016	0.0225167	0.0120554	0.0405956
48	0.458	0.382	0.4	0.379	0.329	0.371	0.249	0.249	0.21	0.146	0.171	0.16	0.024	0.076	0.105		48	0.413333	0.359667	0.236	0.159	0.0683333		0.0397157	0.0268576	0.0225167	0.01253	0.0410406
48.2	0.458	0.383	0.4	0.38	0.33	0.372	0.249	0.249	0.21	0.147	0.171	0.16	0.024	0.077	0.105		48.2	0.413667	0.360667	0.236	0.159333	0.0686667		0.0393234	0.0268576	0.0225167	0.0120139	0.041138
48.4	0.459	0.383	0.401	0.38	0.33	0.373	0.25	0.25	0.211	0.147	0.171	0.16	0.024	0.077	0.105		48.4	0.414333	0.361	0.237	0.159333	0.0686667		0.0397157	0.027074	0.0225167	0.0120139	0.041138
48.6	0.46	0.384	0.401	0.381	0.33	0.373	0.251	0.251	0.211	0.148	0.172	0.159	0.024	0.077	0.105		48.6	0.415	0.361333	0.237667	0.159667	0.0686667		0.0398873	0.0274287	0.023094	0.0120139	0.041138
48.8	0.46	0.384	0.402	0.382	0.331	0.374	0.251	0.251	0.212	0.148	0.171	0.159	0.024	0.077	0.105		48.8	0.415333	0.362333	0.238	0.159333	0.0686667		0.0397157	0.0274287	0.0225167	0.0115036	0.041138
49	0.461	0.384	0.403	0.382	0.331	0.374	0.252	0.251	0.212	0.149	0.171	0.159	0.024	0.078	0.105		49	0.416	0.362333	0.238333	0.159667	0.069		0.0401123	0.0274287	0.0228108	0.0110151	0.0412432
49.2	0.461	0.385	0.403	0.383	0.332	0.375	0.252	0.251	0.212	0.149	0.171	0.159	0.024	0.078	0.105		49.2	0.416333	0.363333	0.238333	0.159667	0.069		0.0397157	0.0274287	0.0228108	0.0110151	0.0412432
49.4	0.462	0.385	0.404	0.383	0.333	0.375	0.252	0.251	0.212	0.149	0.172	0.159	0.024	0.078	0.105		49.4	0.417	0.363667	0.238333	0.16	0.069		0.0401123	0.0268576	0.0228108	0.0115326	0.0412432
49.6	0.463	0.386	0.404	0.384	0.333	0.376	0.252	0.251	0.212	0.149	0.172	0.159	0.024	0.078	0.105		49.6	0.417667	0.364333	0.238333	0.16	0.069		0.0402782	0.0274287	0.0228108	0.0115326	0.0412432
49.8	0.464	0.386	0.405	0.384	0.334	0.376	0.252	0.251	0.212	0.149	0.172	0.159	0.024	0.078	0.105		49.8	0.418333	0.364667	0.238333	0.16	0.069		0.0406735	0.0268576	0.0228108	0.0115326	0.0412432
50	0.465	0.387	0.405	0.384	0.335	0.376	0.252	0.251	0.211	0.149	0.172	0.159	0.024	0.078	0.105		50	0.419	0.365	0.238	0.16	0.069		0.0408412	0.0262869	0.023388	0.0115326	0.0412432
50.2	0.466	0.387	0.406	0.385	0.335	0.376	0.252	0.25	0.211	0.149	0.172	0.159	0.023	0.078	0.105		50.2	0.419667	0.365333	0.237667	0.16	0.0686667		0.0412351	0.0266521	0.0231157	0.0115326	0.0417892
50.4	0.467	0.388	0.407	0.385	0.336	0.376	0.252	0.25	0.211	0.149	0.172	0.159	0.023	0.077	0.105		50.4	0.420667	0.365667	0.237667	0.16	0.0683333		0.0412351	0.0260832	0.0231157	0.0115326	0.0416813
50.6	0.468	0.389	0.408	0.385	0.336	0.376	0.252	0.25	0.211	0.149	0.172	0.159	0.023	0.077	0.105		50.6	0.421667	0.365667	0.237667	0.16	0.0683333		0.0412351	0.0260832	0.0231157	0.0115326	0.0416813
50.8	0.469	0.39	0.409	0.385	0.336	0.376	0.252	0.249	0.21	0.148	0.173	0.159	0.023	0.077	0.105		50.8	0.422667	0.365667	0.237	0.16	0.0683333		0.0412351	0.0260832	0.0234307	0.01253	0.0416813
51	0.47	0.391	0.409	0.385	0.337	0.377	0.252	0.249	0.21	0.148	0.173	0.159	0.023	0.077	0.105		51	0.423333	0.366333	0.237	0.16	0.0683333		0.0414045	0.0257164	0.0234307	0.01253	0.0416813
51.2	0.471	0.391	0.41	0.385	0.337	0.377	0.252	0.249	0.21	0.148	0.173	0.159	0.023	0.077	0.105		51.2	0.424	0.366333	0.237	0.16	0.0683333		0.0417971	0.0257164	0.0234307	0.01253	0.0416813
51.4	0.471	0.392	0.411	0.386	0.338	0.378	0.253	0.25	0.211	0.148	0.173	0.159	0.023	0.077	0.105		51.4	0.424667	0.367333	0.238	0.16	0.0683333		0.0412351	0.0257164	0.0234307	0.01253	0.0416813
51.6	0.472	0.393	0.411	0.387	0.338	0.378	0.254	0.25	0.211	0.148	0.173	0.159	0.023	0.076	0.105		51.6	0.425333	0.367667	0.238333	0.16	0.068		0.0414045	0.0260832	0.0237557	0.01253	0.0415812
51.8	0.472	0.394	0.412	0.387	0.339	0.379	0.254	0.251	0.212	0.148	0.173	0.159	0.022	0.076	0.105		51.8	0.426	0.368333	0.239	0.16	0.0676667		0.0408412	0.0257164	0.0234307	0.01253	0.0421228
52	0.473	0.394	0.412	0.388	0.339	0.379	0.255	0.251	0.212	0.148	0.173	0.159	0.022	0.076	0.104		52	0.426333	0.368667	0.239333	0.16	0.0673333		0.0414045	0.0260832	0.0237557	0.01253	0.0416813
52.2	0.473	0.395	0.412	0.389	0.339	0.38	0.255	0.252	0.212	0.148	0.172	0.159	0.022	0.075	0.103		52.2	0.426667	0.369333	0.239667	0.159667	0.0666667		0.0410163	0.0266521	0.0240069	0.0120139	0.041138
52.4	0.473	0.396	0.413	0.39	0.34	0.38	0.256	0.253	0.212	0.148	0.171	0.158	0.021	0.075	0.103		52.4	0.427333	0.37	0.240333	0.159	0.0663333		0.0404516	0.0264575	0.0245832	0.0115326	0.0416813
52.6	0.473	0.396	0.413	0.391	0.34	0.38	0.256	0.253	0.212	0.147	0.171	0.158	0.021	0.074	0.102		52.6	0.427333	0.370333	0.240333	0.158667	0.0656667		0.0404516	0.026839	0.0245832	0.0120139	0.041138
52.8	0.474	0.396	0.413	0.392	0.34	0.381	0.256	0.254	0.212	0.147	0.17	0.157	0.021	0.074	0.102		52.8	0.427667	0.371	0.240667	0.158	0.0656667		0.0410163	0.0274044	0.0248462	0.0115326	0.041138
53	0.474	0.396	0.413	0.393	0.341	0.381	0.256	0.254	0.212	0.147	0.17	0.157	0.02	0.074	0.102		53	0.427667	0.371667	0.240667	0.158	0.0653333		0.0410163	0.0272274	0.0248462	0.0115326	0.0416813
53.2	0.474	0.396	0.413	0.393	0.341	0.382	0.256	0.255	0.212	0.147	0.17	0.157	0.02	0.073	0.102		53.2	0.427667	0.372	0.241	0.158	0.065		0.0410163	0.0274044	0.0251197	0.0115326	0.0415812
53.4	0.474	0.396	0.413	0.394	0.342	0.382	0.257	0.256	0.212	0.147	0.17	0.157	0.02	0.073	0.102		53.4	0.427667	0.372667	0.241667	0.158	0.065		0.0410163	0.0272274	0.025697	0.0115326	0.0415812
53.6	0.474	0.396	0.414	0.394	0.342	0.382	0.257	0.256	0.212	0.147	0.17	0.158	0.02	0.073	0.102		53.6	0.428	0.372667	0.241667	0.158333	0.065		0.0408412	0.0272274	0.025697	0.0115036	0.0415812
53.8	0.474	0.396	0.414	0.394	0.342	0.382	0.257	0.256	0.212	0.147	0.17	0.158	0.02	0.073	0.102		53.8	0.428	0.372667	0.241667	0.158333	0.065		0.0408412	0.0272274	0.025697	0.0115036	0.0415812
54	0.474	0.397	0.414	0.394	0.342	0.382	0.257	0.257	0.212	0.147	0.17	0.158	0.02	0.072	0.102		54	0.428333	0.372667	0.242	0.158333	0.0646667		0.0404516	0.0272274	0.0259808	0.0115036	0.041489
54.2	0.474	0.397	0.415	0.394	0.342	0.382	0.257	0.257	0.213	0.148	0.171	0.158	0.02	0.072	0.103		54.2	0.428667	0.372667	0.242333	0.159	0.065		0.0402782	0.0272274	0.0254034	0.0115326	0.0419404
54.4	0.474	0.397	0.415	0.394	0.342	0.383	0.257	0.257	0.213	0.148	0.171	0.158	0.02	0.072	0.103		54.4	0.428667	0.373	0.242333	0.159	0.065		0.0402782	0.0274044	0.0254034	0.0115326	0.0419404
54.6	0.474	0.398	0.416	0.394	0.342	0.383	0.258	0.257	0.213	0.148	0.172	0.158	0.02	0.072	0.103		54.6	0.429333	0.373	0.242667	0.159333	0.065		0.0397157	0.0274044	0.025697	0.0120554	0.0419404
54.8	0.475	0.398	0.416	0.394	0.342	0.383	0.258	0.257	0.213	0.148	0.172	0.158	0.02	0.072	0.103		54.8	0.429667	0.373	0.242667	0.159333	0.065		0.0402782	0.0274044	0.025697	0.0120554	0.0419404
55	0.476	0.399	0.416	0.394	0.342	0.383	0.258	0.257	0.213	0.148	0.173	0.158	0.021	0.072	0.104		55	0.430333	0.373	0.242667	0.159667	0.0656667		0.0404516	0.0274044	0.025697	0.0125831	0.0418609
55.2	0.477	0.399	0.416	0.394	0.342	0.383	0.258	0.257	0.213	0.149	0.173	0.159	0.021	0.073	0.104		55.2	0.430667	0.373	0.242667	0.160333	0.066		0.0410163	0.0274044	0.025697	0.0120554	0.0419404
55.4	0.478	0.4	0.417	0.394	0.342	0.384	0.259	0.257	0.214	0.149	0.174	0.159	0.021	0.073	0.103		55.4	0.431667	0.373333	0.243333	0.160667	0.0656667		0.0410163	0.0275923	0.0254231	0.0125831	0.041489
55.6	0.479	0.401	0.417	0.394	0.342	0.384	0.259	0.257	0.214	0.149	0.174	0.159	0.021	0.073	0.103		55.6	0.432333	0.373333	0.243333	0.160667	0.0656667		0.0411987	0.0275923	0.0254231	0.0125831	0.041489
55.8	0.48	0.402	0.418	0.394	0.342	0.384	0.259	0.257	0.214	0.149	0.174	0.159	0.021	0.073	0.103		55.8	0.433333	0.373333	0.243333	0.160667	0.0656667		0.0411987	0.0275923	0.0254231	0.0125831	0.041489
56	0.481	0.403	0.418	0.394	0.342	0.384	0.259	0.257	0.214	0.149	0.174	0.159	0.021	0.073	0.103		56	0.434	0.373333	0.243333	0.160667	0.0656667		0.0413884	0.0275923	0.0254231	0.0125831	0.041489
56.2	0.482	0.403	0.419	0.395	0.342	0.385	0.259	0.256	0.214	0.149	0.174	0.158	0.021	0.073	0.103		56.2	0.434667	0.374	0.243	0.160333	0.0656667		0.0417652	0.0281603	0.0251595	0.0126623	0.041489
56.4	0.482	0.404	0.419	0.395	0.343	0.385	0.259	0.256	0.214	0.149	0.174	0.158	0.021	0.073	0.103		56.4	0.435	0.374333	0.243	0.160333	0.0656667		0.0413884	0.0275923	0.0251595	0.0126623	0.041489
56.6	0.483	0.405	0.42	0.396	0.343	0.386	0.26	0.257	0.214	0.148	0.174	0.158	0.021	0.073	0.103		56.6	0.436	0.375	0.243667	0.16	0.0656667		0.0413884	0.0281603	0.0257358	0.0131149	0.041489
56.8	0.484	0.405	0.42	0.397	0.344	0.386	0.26	0.257	0.214	0.148	0.174	0.158	0.021	0.073	0.103		56.8	0.436333	0.375667	0.243667	0.16	0.0656667		0.0419563	0.0279702	0.0257358	0.0131149	0.041489
57	0.484	0.405	0.421	0.397	0.344	0.387	0.261	0.257	0.215	0.148	0.174	0.158	0.021	0.073	0.103		57	0.436667	0.376	0.244333	0.16	0.0656667		0.0417652	0.0281603	0.025482	0.0131149	0.041489
57.2	0.484	0.405	0.421	0.398	0.344	0.388	0.261	0.257	0.215	0.148	0.174	0.158	0.021	0.073	0.103		57.2	0.436667	0.376667	0.244333	0.16	0.0656667		0.0417652	0.0287286	0.025482	0.0131149	0.041489
57.4	0.484	0.405	0.421	0.398	0.345	0.388	0.262	0.258	0.215	0.148	0.174	0.158	0.02	0.073	0.103		57.4	0.436667	0.377	0.245	0.16	0.0653333		0.0417652	0.0281603	0.0260576	0.0131149	0.0420278
57.6	0.484	0.405	0.421	0.399	0.345	0.388	0.262	0.258	0.216	0.148	0.173	0.158	0.02	0.073	0.103		57.6	0.436667	0.377333	0.245333	0.159667	0.0653333		0.0417652	0.0285365	0.025482	0.0125831	0.0420278
57.8	0.484	0.404	0.421	0.399	0.346	0.389	0.263	0.259	0.217	0.148	0.173	0.157	0.019	0.073	0.103		57.8	0.436333	0.378	0.246333	0.159333	0.065		0.0421466	0.0281603	0.025482	0.0126623	0.0425676
58	0.484	0.404	0.421	0.399	0.346	0.389	0.263	0.259	0.217	0.149	0.173	0.157	0.019	0.073	0.103		58	0.436333	0.378	0.246333	0.159667	0.065		0.0421466	0.0281603	0.025482	0.0122202	0.0425676
58.2	0.484	0.404	0.422	0.4	0.346	0.39	0.264	0.26	0.218	0.149	0.173	0.157	0.019	0.073	0.103		58.2	0.436667	0.378667	0.247333	0.159667	0.065		0.0419682	0.0287286	0.025482	0.0122202	0.0425676
58.4	0.484	0.404	0.422	0.4	0.347	0.39	0.264	0.26	0.218	0.15	0.173	0.157	0.019	0.072	0.103		58.4	0.436667	0.379	0.247333	0.16	0.0646667		0.0419682	0.0281603	0.025482	0.0117898	0.0424774
58.6	0.484	0.404	0.422	0.401	0.347	0.39	0.264	0.26	0.218	0.15	0.173	0.157	0.019	0.072	0.103		58.6	0.436667	0.379333	0.247333	0.16	0.0646667		0.0419682	0.0285365	0.025482	0.0117898	0.0424774
58.8	0.485	0.404	0.423	0.401	0.347	0.39	0.264	0.26	0.219	0.151	0.173	0.158	0.019	0.072	0.103		58.8	0.437333	0.379333	0.247667	0.160667	0.0646667		0.0423596	0.0285365	0.0249065	0.0112398	0.0424774
59	0.485	0.405	0.423	0.401	0.347	0.391	0.264	0.26	0.219	0.151	0.172	0.158	0.019	0.072	0.103		59	0.437667	0.379667	0.247667	0.160333	0.0646667		0.0419682	0.0287286	0.0249065	0.0106927	0.0424774
59.2	0.485	0.405	0.423	0.402	0.347	0.391	0.264	0.26	0.219	0.151	0.172	0.158	0.019	0.072	0.103		59.2	0.437667	0.38	0.247667	0.160333	0.0646667		0.0419682	0.0291033	0.0249065	0.0106927	0.0424774
59.4	0.485	0.405	0.424	0.402	0.347	0.391	0.264	0.26	0.219	0.151	0.172	0.158	0.019	0.072	0.103		59.4	0.438	0.38	0.247667	0.160333	0.0646667		0.0417971	0.0291033	0.0249065	0.0106927	0.0424774
59.6	0.486	0.405	0.424	0.403	0.347	0.392	0.264	0.26	0.22	0.151	0.172	0.158	0.019	0.072	0.103		59.6	0.438333	0.380667	0.248	0.160333	0.0646667		0.0423596	0.0296704	0.0243311	0.0106927	0.0424774
59.8	0.486	0.406	0.425	0.403	0.348	0.392	0.264	0.259	0.22	0.151	0.172	0.157	0.018	0.071	0.102		59.8	0.439	0.381	0.247667	0.16	0.0636667		0.0417971	0.0291033	0.0240901	0.0108167	0.0424774
60	0.487	0.406	0.425	0.404	0.348	0.392	0.265	0.259	0.22	0.15	0.172	0.157	0.018	0.071	0.102		60	0.439333	0.381333	0.248	0.159667	0.0636667		0.0423596	0.0294845	0.0244336	0.0112398	0.0424774
60.2	0.488	0.407	0.426	0.404	0.349	0.393	0.265	0.259	0.22	0.15	0.172	0.157	0.018	0.07	0.102		60.2	0.440333	0.382	0.248	0.159667	0.0633333		0.0423596	0.0291033	0.0244336	0.0112398	0.042395
60.4	0.488	0.408	0.426	0.404	0.349	0.394	0.265	0.259	0.219	0.15	0.172	0.157	0.019	0.07	0.102		60.4	0.440667	0.382333	0.247667	0.159667	0.0636667		0.0419682	0.0292973	0.0250067	0.0112398	0.0418609
60.6	0.489	0.408	0.427	0.405	0.349	0.394	0.265	0.259	0.219	0.149	0.172	0.157	0.019	0.07	0.102		60.6	0.441333	0.382667	0.247667	0.159333	0.0636667		0.0423596	0.0296704	0.0250067	0.0116762	0.0418609
60.8	0.489	0.409	0.427	0.405	0.35	0.395	0.265	0.259	0.219	0.149	0.173	0.157	0.02	0.069	0.102		60.8	0.441667	0.383333	0.247667	0.159667	0.0636667		0.0419682	0.0292973	0.0250067	0.0122202	0.0412593
61	0.489	0.409	0.427	0.405	0.35	0.395	0.265	0.259	0.218	0.149	0.173	0.157	0.02	0.069	0.103		61	0.441667	0.383333	0.247333	0.159667	0.064		0.0419682	0.0292973	0.0255799	0.0122202	0.0417253
61.2	0.49	0.409	0.427	0.406	0.35	0.396	0.265	0.26	0.218	0.149	0.173	0.157	0.02	0.069	0.102		61.2	0.442	0.384	0.247667	0.159667	0.0636667		0.0425323	0.0298664	0.0258134	0.0122202	0.0412593
61.4	0.49	0.409	0.428	0.406	0.351	0.396	0.265	0.26	0.218	0.149	0.173	0.157	0.02	0.069	0.102		61.4	0.442333	0.384333	0.247667	0.159667	0.0636667		0.0423596	0.0292973	0.0258134	0.0122202	0.0412593
61.6	0.49	0.409	0.428	0.407	0.351	0.396	0.265	0.261	0.217	0.15	0.173	0.157	0.02	0.069	0.102		61.6	0.442333	0.384667	0.247667	0.16	0.0636667		0.0423596	0.0296704	0.0266333	0.0117898	0.0412593
61.8	0.491	0.409	0.428	0.407	0.351	0.396	0.265	0.261	0.217	0.15	0.173	0.157	0.02	0.07	0.102		61.8	0.442667	0.384667	0.247667	0.16	0.064		0.0429224	0.0296704	0.0266333	0.0117898	0.041328
62	0.491	0.41	0.429	0.407	0.351	0.396	0.266	0.262	0.217	0.15	0.173	0.157	0.02	0.07	0.102		62	0.443333	0.384667	0.248333	0.16	0.064		0.0423596	0.0296704	0.0272091	0.0117898	0.041328
62.2	0.492	0.41	0.429	0.407	0.351	0.396	0.266	0.263	0.218	0.15	0.173	0.157	0.02	0.07	0.102		62.2	0.443667	0.384667	0.249	0.16	0.064		0.0429224	0.0296704	0.0268887	0.0117898	0.041328
62.4	0.492	0.41	0.429	0.407	0.351	0.396	0.266	0.263	0.218	0.15	0.173	0.156	0.02	0.07	0.102		62.4	0.443667	0.384667	0.249	0.159667	0.064		0.0429224	0.0296704	0.0268887	0.0119304	0.041328
62.6	0.492	0.41	0.43	0.407	0.351	0.396	0.266	0.263	0.218	0.15	0.173	0.156	0.02	0.07	0.102		62.6	0.444	0.384667	0.249	0.159667	0.064		0.0427551	0.0296704	0.0268887	0.0119304	0.041328
62.8	0.492	0.41	0.43	0.407	0.351	0.396	0.267	0.263	0.219	0.15	0.172	0.156	0.02	0.07	0.102		62.8	0.444	0.384667	0.249667	0.159333	0.064		0.0427551	0.0296704	0.0266333	0.0113725	0.041328
63	0.492	0.41	0.431	0.408	0.351	0.396	0.267	0.264	0.22	0.15	0.172	0.156	0.019	0.07	0.102		63	0.444333	0.385	0.250333	0.159333	0.0636667		0.042595	0.03005	0.0263122	0.0113725	0.0418609
63.2	0.493	0.41	0.432	0.408	0.351	0.395	0.267	0.264	0.221	0.151	0.172	0.155	0.019	0.07	0.102		63.2	0.445	0.384667	0.250667	0.159333	0.0636667		0.043	0.0298719	0.0257358	0.0111505	0.0418609
63.4	0.493	0.41	0.432	0.408	0.351	0.395	0.267	0.264	0.221	0.15	0.171	0.155	0.018	0.069	0.101		63.4	0.445	0.384667	0.250667	0.158667	0.0626667		0.043	0.0298719	0.0257358	0.0109697	0.0418609
63.6	0.493	0.41	0.433	0.408	0.352	0.395	0.268	0.264	0.222	0.15	0.171	0.155	0.018	0.069	0.101		63.6	0.445333	0.385	0.251333	0.158667	0.0626667		0.0428525	0.0293087	0.025482	0.0109697	0.0418609
63.8	0.493	0.411	0.433	0.408	0.352	0.394	0.268	0.264	0.222	0.15	0.171	0.155	0.017	0.069	0.101		63.8	0.445667	0.384667	0.251333	0.158667	0.0623333		0.0424421	0.0291433	0.025482	0.0109697	0.042395
64	0.493	0.411	0.433	0.408	0.352	0.394	0.269	0.264	0.223	0.15	0.171	0.155	0.017	0.068	0.101		64	0.445667	0.384667	0.252	0.158667	0.062		0.0424421	0.0291433	0.0252389	0.0109697	0.0423202
64.2	0.494	0.411	0.434	0.408	0.353	0.395	0.269	0.264	0.223	0.149	0.171	0.155	0.017	0.068	0.101		64.2	0.446333	0.385333	0.252	0.158333	0.062		0.0428525	0.028746	0.0252389	0.0113725	0.0423202
64.4	0.494	0.412	0.434	0.408	0.353	0.395	0.269	0.264	0.223	0.149	0.171	0.155	0.017	0.067	0.101		64.4	0.446667	0.385333	0.252	0.158333	0.0616667		0.0424421	0.028746	0.0252389	0.0113725	0.0422532
64.6	0.494	0.412	0.434	0.409	0.354	0.396	0.269	0.264	0.223	0.149	0.171	0.155	0.017	0.067	0.101		64.6	0.446667	0.386333	0.252	0.158333	0.0616667		0.0424421	0.028746	0.0252389	0.0113725	0.0422532
64.8	0.495	0.412	0.434	0.41	0.354	0.397	0.269	0.263	0.223	0.149	0.171	0.155	0.017	0.067	0.101		64.8	0.447	0.387	0.251667	0.158333	0.0616667		0.043	0.0293087	0.0250067	0.0113725	0.0422532
65	0.495	0.412	0.435	0.41	0.354	0.397	0.269	0.263	0.222	0.149	0.172	0.155	0.017	0.067	0.101		65	0.447333	0.387	0.251333	0.158667	0.0616667		0.0428525	0.0293087	0.0255799	0.0119304	0.0422532
65.2	0.496	0.413	0.435	0.41	0.354	0.398	0.269	0.263	0.222	0.149	0.172	0.155	0.017	0.067	0.101		65.2	0.448	0.387333	0.251333	0.158667	0.0616667		0.043	0.0294845	0.0255799	0.0119304	0.0422532
65.4	0.496	0.413	0.435	0.411	0.354	0.398	0.269	0.263	0.221	0.15	0.173	0.155	0.018	0.067	0.1		65.4	0.448	0.387667	0.251	0.159333	0.0616667		0.043	0.0298719	0.0261534	0.0120968	0.0412593
65.6	0.497	0.413	0.435	0.412	0.355	0.399	0.269	0.263	0.221	0.15	0.173	0.155	0.018	0.067	0.1		65.6	0.448333	0.388667	0.251	0.159333	0.0616667		0.0435584	0.0298719	0.0261534	0.0120968	0.0412593
65.8	0.497	0.413	0.435	0.412	0.355	0.4	0.269	0.264	0.221	0.15	0.173	0.155	0.018	0.067	0.101		65.8	0.448333	0.389	0.251333	0.159333	0.062		0.0435584	0.03005	0.0263881	0.0120968	0.0417253
66	0.498	0.413	0.435	0.413	0.355	0.4	0.269	0.264	0.22	0.15	0.173	0.155	0.018	0.068	0.101		66	0.448667	0.389333	0.251	0.159333	0.0623333		0.0441173	0.0304357	0.0269629	0.0120968	0.0417892
66.2	0.498	0.413	0.435	0.413	0.355	0.401	0.269	0.264	0.22	0.15	0.173	0.155	0.018	0.068	0.101		66.2	0.448667	0.389667	0.251	0.159333	0.0623333		0.0441173	0.0306159	0.0269629	0.0120968	0.0417892
66.4	0.498	0.413	0.435	0.413	0.355	0.401	0.269	0.264	0.22	0.15	0.173	0.155	0.018	0.068	0.101		66.4	0.448667	0.389667	0.251	0.159333	0.0623333		0.0441173	0.0306159	0.0269629	0.0120968	0.0417892
66.6	0.499	0.414	0.435	0.414	0.355	0.402	0.269	0.263	0.22	0.15	0.173	0.155	0.018	0.068	0.102		66.6	0.449333	0.390333	0.250667	0.159333	0.0626667		0.0442757	0.0311823	0.026727	0.0120968	0.0422532
66.8	0.499	0.414	0.436	0.414	0.355	0.402	0.269	0.263	0.22	0.15	0.173	0.156	0.018	0.068	0.102		66.8	0.449667	0.390333	0.250667	0.159667	0.0626667		0.0441173	0.0311823	0.026727	0.0119304	0.0422532
67	0.5	0.414	0.436	0.414	0.355	0.402	0.269	0.263	0.22	0.15	0.173	0.156	0.018	0.068	0.102		67	0.45	0.390333	0.250667	0.159667	0.0626667		0.0446766	0.0311823	0.026727	0.0119304	0.0422532
67.2	0.5	0.414	0.437	0.414	0.355	0.401	0.269	0.264	0.221	0.151	0.173	0.157	0.018	0.069	0.102		67.2	0.450333	0.39	0.251333	0.160333	0.063		0.0445234	0.031	0.0263881	0.0113725	0.0423202
67.4	0.501	0.414	0.437	0.414	0.355	0.401	0.27	0.264	0.221	0.151	0.173	0.157	0.018	0.069	0.103		67.4	0.450667	0.39	0.251667	0.160333	0.0633333		0.0450814	0.031	0.026727	0.0113725	0.0427824
67.6	0.501	0.415	0.438	0.414	0.356	0.402	0.27	0.265	0.221	0.151	0.173	0.157	0.018	0.069	0.103		67.6	0.451333	0.390667	0.252	0.160333	0.0633333		0.0445234	0.0306159	0.0269629	0.0113725	0.0427824
67.8	0.501	0.415	0.438	0.414	0.356	0.402	0.27	0.265	0.222	0.151	0.173	0.157	0.018	0.069	0.103		67.8	0.451333	0.390667	0.252333	0.160333	0.0633333		0.0445234	0.0306159	0.0263881	0.0113725	0.0427824
68	0.501	0.415	0.438	0.414	0.357	0.402	0.27	0.266	0.222	0.151	0.173	0.157	0.018	0.069	0.103		68	0.451333	0.391	0.252667	0.160333	0.0633333		0.0445234	0.03005	0.0266333	0.0113725	0.0427824
68.2	0.502	0.415	0.439	0.414	0.357	0.402	0.27	0.266	0.222	0.151	0.173	0.157	0.018	0.068	0.103		68.2	0.452	0.391	0.252667	0.160333	0.063		0.0449333	0.03005	0.0266333	0.0113725	0.04272
68.4	0.502	0.416	0.439	0.413	0.357	0.402	0.271	0.267	0.223	0.151	0.173	0.157	0.018	0.068	0.103		68.4	0.452333	0.390667	0.253667	0.160333	0.063		0.0445234	0.0296704	0.0266333	0.0113725	0.04272
68.6	0.502	0.416	0.439	0.413	0.358	0.402	0.271	0.267	0.223	0.151	0.173	0.157	0.018	0.068	0.103		68.6	0.452333	0.391	0.253667	0.160333	0.063		0.0445234	0.0291033	0.0266333	0.0113725	0.04272
68.8	0.502	0.416	0.44	0.414	0.358	0.402	0.271	0.267	0.223	0.151	0.173	0.156	0.018	0.068	0.103		68.8	0.452667	0.391333	0.253667	0.16	0.063		0.0443772	0.0294845	0.0266333	0.0115326	0.04272
69	0.502	0.416	0.44	0.414	0.358	0.402	0.271	0.267	0.224	0.151	0.173	0.156	0.018	0.068	0.102		69	0.452667	0.391333	0.254	0.16	0.0626667		0.0443772	0.0294845	0.0260576	0.0115326	0.0422532
69.2	0.501	0.416	0.439	0.414	0.358	0.401	0.271	0.268	0.224	0.151	0.173	0.156	0.017	0.069	0.102		69.2	0.452	0.391	0.254333	0.16	0.0626667		0.0439659	0.0293087	0.0263122	0.0115326	0.0428525
69.4	0.501	0.416	0.439	0.414	0.359	0.401	0.271	0.268	0.224	0.151	0.172	0.155	0.017	0.069	0.102		69.4	0.452	0.391333	0.254333	0.159333	0.0626667		0.0439659	0.028746	0.0263122	0.0111505	0.0428525
69.6	0.501	0.416	0.439	0.414	0.359	0.401	0.271	0.267	0.224	0.151	0.172	0.155	0.016	0.068	0.102		69.6	0.452	0.391333	0.254	0.159333	0.062		0.0439659	0.028746	0.0260576	0.0111505	0.0433128
69.8	0.501	0.417	0.439	0.415	0.359	0.401	0.271	0.267	0.224	0.151	0.172	0.155	0.016	0.068	0.102		69.8	0.452333	0.391667	0.254	0.159333	0.062		0.0435584	0.0291433	0.0260576	0.0111505	0.0433128
70	0.501	0.417	0.439	0.415	0.359	0.402	0.271	0.267	0.223	0.151	0.171	0.155	0.016	0.068	0.102		70	0.452333	0.392	0.253667	0.159	0.062		0.0435584	0.0293087	0.0266333	0.010583	0.0433128
70.2	0.501	0.417	0.439	0.415	0.359	0.402	0.271	0.267	0.223	0.151	0.171	0.155	0.016	0.068	0.102		70.2	0.452333	0.392	0.253667	0.159	0.062		0.0435584	0.0293087	0.0266333	0.010583	0.0433128
70.4	0.502	0.418	0.44	0.415	0.358	0.402	0.271	0.266	0.222	0.151	0.171	0.155	0.016	0.068	0.101		70.4	0.453333	0.391667	0.253	0.159	0.0616667		0.0435584	0.0298719	0.0269629	0.010583	0.0428525
70.6	0.502	0.418	0.44	0.416	0.358	0.402	0.271	0.266	0.221	0.151	0.172	0.156	0.016	0.068	0.101		70.6	0.453333	0.392	0.252667	0.159667	0.0616667		0.0435584	0.0302655	0.0275379	0.0109697	0.0428525
70.8	0.502	0.418	0.44	0.416	0.358	0.402	0.271	0.265	0.221	0.151	0.172	0.156	0.016	0.068	0.101		70.8	0.453333	0.392	0.252333	0.159667	0.0616667		0.0435584	0.0302655	0.0273008	0.0109697	0.0428525
71	0.503	0.419	0.441	0.416	0.358	0.402	0.271	0.265	0.221	0.152	0.173	0.156	0.017	0.068	0.101		71	0.454333	0.392	0.252333	0.160333	0.062		0.0435584	0.0302655	0.0273008	0.0111505	0.0423202
71.2	0.503	0.419	0.441	0.417	0.358	0.402	0.271	0.265	0.221	0.152	0.173	0.156	0.017	0.068	0.101		71.2	0.454333	0.392333	0.252333	0.160333	0.062		0.0435584	0.0306649	0.0273008	0.0111505	0.0423202
71.4	0.504	0.419	0.441	0.417	0.358	0.403	0.272	0.266	0.221	0.152	0.173	0.156	0.017	0.067	0.101		71.4	0.454667	0.392667	0.253	0.160333	0.0616667		0.0441173	0.0308275	0.0278747	0.0111505	0.0422532
71.6	0.504	0.42	0.441	0.417	0.358	0.403	0.272	0.266	0.222	0.152	0.174	0.156	0.017	0.067	0.101		71.6	0.455	0.392667	0.253333	0.160667	0.0616667		0.043715	0.0308275	0.0273008	0.0117189	0.0422532
71.8	0.505	0.42	0.441	0.418	0.359	0.404	0.273	0.267	0.222	0.152	0.174	0.155	0.017	0.067	0.101		71.8	0.455333	0.393667	0.254	0.160333	0.0616667		0.0442757	0.0308275	0.0278747	0.0119304	0.0422532
72	0.505	0.42	0.442	0.418	0.359	0.404	0.274	0.267	0.222	0.152	0.174	0.155	0.017	0.067	0.101		72	0.455667	0.393667	0.254333	0.160333	0.0616667		0.0441173	0.0308275	0.0282194	0.0119304	0.0422532
72.2	0.505	0.42	0.442	0.418	0.359	0.405	0.274	0.268	0.223	0.151	0.174	0.155	0.017	0.066	0.1		72.2	0.455667	0.394	0.255	0.16	0.061		0.0441173	0.031	0.0278747	0.0122882	0.0417253
72.4	0.505	0.42	0.442	0.419	0.36	0.405	0.275	0.268	0.223	0.151	0.174	0.155	0.017	0.066	0.1		72.4	0.455667	0.394667	0.255333	0.16	0.061		0.0441173	0.0308275	0.0282194	0.0122882	0.0417253
72.6	0.505	0.42	0.442	0.419	0.36	0.406	0.275	0.268	0.223	0.151	0.174	0.155	0.016	0.066	0.1		72.6	0.455667	0.395	0.255333	0.16	0.0606667		0.0441173	0.031	0.0282194	0.0122882	0.0422532
72.8	0.505	0.42	0.443	0.419	0.36	0.406	0.275	0.269	0.223	0.151	0.174	0.155	0.016	0.066	0.1		72.8	0.456	0.395	0.255667	0.16	0.0606667		0.0439659	0.031	0.0284488	0.0122882	0.0422532
73	0.505	0.42	0.443	0.419	0.36	0.406	0.275	0.269	0.224	0.151	0.174	0.155	0.016	0.066	0.1		73	0.456	0.395	0.256	0.16	0.0606667		0.0439659	0.031	0.0278747	0.0122882	0.0422532
73.2	0.505	0.42	0.443	0.419	0.36	0.406	0.275	0.269	0.224	0.151	0.174	0.155	0.016	0.066	0.101		73.2	0.456	0.395	0.256	0.16	0.061		0.0439659	0.031	0.0278747	0.0122882	0.04272
73.4	0.506	0.42	0.444	0.419	0.36	0.406	0.275	0.268	0.224	0.151	0.174	0.155	0.016	0.066	0.101		73.4	0.456667	0.395	0.255667	0.16	0.061		0.0443772	0.031	0.0276466	0.0122882	0.04272
73.6	0.506	0.42	0.444	0.419	0.36	0.406	0.274	0.268	0.223	0.151	0.174	0.156	0.016	0.066	0.101		73.6	0.456667	0.395	0.255	0.160333	0.061		0.0443772	0.031	0.0278747	0.0120968	0.04272
73.8	0.506	0.42	0.444	0.419	0.36	0.406	0.274	0.268	0.223	0.151	0.174	0.156	0.016	0.066	0.101		73.8	0.456667	0.395	0.255	0.160333	0.061		0.0443772	0.031	0.0278747	0.0120968	0.04272
74	0.507	0.421	0.445	0.419	0.361	0.406	0.274	0.268	0.223	0.151	0.174	0.156	0.015	0.066	0.1		74	0.457667	0.395333	0.255	0.160333	0.0603333		0.0443772	0.0304357	0.0278747	0.0120968	0.0427824
74.2	0.507	0.421	0.445	0.419	0.361	0.407	0.273	0.268	0.223	0.151	0.173	0.156	0.015	0.065	0.1		74.2	0.457667	0.395667	0.254667	0.16	0.06		0.0443772	0.0306159	0.0275379	0.0115326	0.04272
74.4	0.507	0.421	0.446	0.42	0.361	0.407	0.273	0.267	0.222	0.151	0.173	0.156	0.015	0.065	0.1		74.4	0.458	0.396	0.254	0.16	0.06		0.044238	0.031	0.0278747	0.0115326	0.04272
74.6	0.507	0.421	0.446	0.42	0.361	0.407	0.273	0.267	0.222	0.152	0.173	0.156	0.014	0.065	0.1		74.6	0.458	0.396	0.254	0.160333	0.0596667		0.044238	0.031	0.0278747	0.0111505	0.0432474
74.8	0.507	0.422	0.446	0.421	0.362	0.407	0.273	0.267	0.222	0.152	0.173	0.156	0.014	0.065	0.1		74.8	0.458333	0.396667	0.254	0.160333	0.0596667		0.0438216	0.0308275	0.0278747	0.0111505	0.0432474
75	0.508	0.422	0.447	0.421	0.362	0.407	0.273	0.267	0.222	0.152	0.173	0.156	0.013	0.065	0.1		75	0.459	0.396667	0.254	0.160333	0.0593333		0.044238	0.0308275	0.0278747	0.0111505	0.0437759
75.2	0.508	0.423	0.447	0.422	0.363	0.407	0.273	0.267	0.223	0.153	0.173	0.156	0.013	0.064	0.1		75.2	0.459333	0.397333	0.254333	0.160667	0.059		0.0438216	0.0306649	0.0273008	0.0107858	0.043715
75.4	0.508	0.423	0.447	0.422	0.363	0.408	0.273	0.267	0.223	0.153	0.173	0.156	0.012	0.064	0.1		75.4	0.459333	0.397667	0.254333	0.160667	0.0586667		0.0438216	0.0308275	0.0273008	0.0107858	0.0442418
75.6	0.509	0.424	0.448	0.423	0.364	0.408	0.274	0.267	0.223	0.153	0.173	0.155	0.012	0.063	0.1		75.6	0.460333	0.398333	0.254667	0.160333	0.0583333		0.0438216	0.0306649	0.0276466	0.0110151	0.0441852
75.8	0.509	0.424	0.448	0.424	0.364	0.409	0.274	0.268	0.224	0.153	0.173	0.155	0.012	0.063	0.1		75.8	0.460333	0.399	0.255333	0.160333	0.0583333		0.0438216	0.031225	0.0273008	0.0110151	0.0441852
76	0.51	0.425	0.448	0.424	0.364	0.409	0.275	0.268	0.224	0.152	0.172	0.155	0.011	0.063	0.1		76	0.461	0.399	0.255667	0.159667	0.058		0.0439659	0.031225	0.0276466	0.0107858	0.0447102
76.2	0.51	0.425	0.448	0.424	0.364	0.41	0.276	0.269	0.224	0.152	0.172	0.155	0.011	0.063	0.1		76.2	0.461	0.399333	0.256333	0.159667	0.058		0.0439659	0.03139	0.0282194	0.0107858	0.0447102
76.4	0.511	0.425	0.449	0.424	0.364	0.41	0.276	0.269	0.224	0.152	0.172	0.154	0.011	0.062	0.1		76.4	0.461667	0.399333	0.256333	0.159333	0.0576667		0.0443772	0.03139	0.0282194	0.0110151	0.044658
76.6	0.511	0.425	0.449	0.423	0.364	0.411	0.277	0.269	0.225	0.152	0.172	0.154	0.011	0.062	0.1		76.6	0.461667	0.399333	0.257	0.159333	0.0576667		0.0443772	0.0311823	0.028	0.0110151	0.044658
76.8	0.512	0.425	0.448	0.423	0.363	0.411	0.277	0.27	0.225	0.151	0.171	0.154	0.011	0.062	0.1		76.8	0.461667	0.399	0.257333	0.158667	0.0576667		0.0450814	0.031749	0.0282194	0.0107858	0.044658
77	0.512	0.426	0.448	0.423	0.363	0.411	0.278	0.27	0.225	0.151	0.171	0.153	0.011	0.062	0.1		77	0.462	0.399	0.257667	0.158333	0.0576667		0.0446766	0.031749	0.0285715	0.0110151	0.044658
77.2	0.512	0.426	0.448	0.423	0.363	0.411	0.278	0.27	0.226	0.151	0.171	0.153	0.012	0.062	0.1		77.2	0.462	0.399	0.258	0.158333	0.058		0.0446766	0.031749	0.028	0.0110151	0.0441362
77.4	0.513	0.426	0.448	0.422	0.363	0.411	0.278	0.27	0.226	0.151	0.171	0.153	0.012	0.062	0.1		77.4	0.462333	0.398667	0.258	0.158333	0.058		0.0452364	0.0313741	0.028	0.0110151	0.0441362
77.6	0.513	0.427	0.448	0.422	0.363	0.412	0.279	0.27	0.226	0.151	0.172	0.153	0.012	0.062	0.099		77.6	0.462667	0.399	0.258333	0.158667	0.0576667		0.0448367	0.0315753	0.0283608	0.0115902	0.0436616
77.8	0.513	0.427	0.449	0.422	0.363	0.412	0.279	0.27	0.226	0.151	0.172	0.154	0.013	0.062	0.099		77.8	0.463	0.399	0.258333	0.159	0.058		0.0446766	0.0315753	0.0283608	0.0113578	0.0431393
78	0.514	0.427	0.449	0.422	0.363	0.412	0.279	0.27	0.226	0.151	0.172	0.154	0.013	0.062	0.099		78	0.463333	0.399	0.258333	0.159	0.058		0.0452364	0.0315753	0.0283608	0.0113578	0.0431393
78.2	0.514	0.428	0.449	0.422	0.364	0.412	0.279	0.27	0.226	0.152	0.172	0.154	0.013	0.063	0.098		78.2	0.463667	0.399333	0.258333	0.159333	0.058		0.0448367	0.0310054	0.0283608	0.0110151	0.04272
78.4	0.514	0.428	0.45	0.423	0.364	0.412	0.279	0.27	0.226	0.152	0.173	0.154	0.014	0.063	0.098		78.4	0.464	0.399667	0.258333	0.159667	0.0583333		0.0446766	0.0313741	0.0283608	0.0115902	0.042194
78.6	0.514	0.428	0.45	0.423	0.364	0.412	0.278	0.27	0.226	0.153	0.173	0.154	0.014	0.063	0.098		78.6	0.464	0.399667	0.258	0.16	0.0583333		0.0446766	0.0313741	0.028	0.0112694	0.042194
78.8	0.514	0.428	0.45	0.424	0.365	0.412	0.278	0.269	0.226	0.153	0.173	0.155	0.014	0.063	0.098		78.8	0.464	0.400333	0.257667	0.160333	0.0583333		0.0446766	0.0311823	0.0277909	0.0110151	0.042194
79	0.514	0.428	0.45	0.425	0.365	0.412	0.277	0.269	0.226	0.153	0.173	0.155	0.014	0.064	0.098		79	0.464	0.400667	0.257333	0.160333	0.0586667		0.0446766	0.0315647	0.0274287	0.0110151	0.0422532
79.2	0.514	0.428	0.45	0.426	0.366	0.413	0.277	0.269	0.225	0.153	0.174	0.156	0.014	0.064	0.099		79.2	0.464	0.401667	0.257	0.161	0.059		0.0446766	0.0315647	0.028	0.0113578	0.04272
79.4	0.514	0.428	0.45	0.426	0.366	0.413	0.277	0.269	0.225	0.153	0.174	0.156	0.014	0.064	0.099		79.4	0.464	0.401667	0.257	0.161	0.059		0.0446766	0.0315647	0.028	0.0113578	0.04272
79.6	0.514	0.428	0.45	0.426	0.366	0.413	0.277	0.27	0.225	0.154	0.174	0.157	0.015	0.064	0.099		79.6	0.464	0.401667	0.257333	0.161667	0.0593333		0.0446766	0.0315647	0.0282194	0.0107858	0.042194
79.8	0.514	0.428	0.45	0.427	0.366	0.413	0.277	0.27	0.226	0.154	0.175	0.157	0.015	0.064	0.1		79.8	0.464	0.402	0.257667	0.162	0.0596667		0.0446766	0.0319531	0.0276466	0.0113578	0.0426654
80	0.515	0.428	0.449	0.427	0.366	0.413	0.277	0.27	0.226	0.154	0.175	0.157	0.015	0.064	0.1		80	0.464	0.402	0.257667	0.162	0.0596667		0.0453982	0.0319531	0.0276466	0.0113578	0.0426654
80.2	0.515	0.428	0.449	0.427	0.366	0.413	0.278	0.271	0.226	0.154	0.175	0.157	0.015	0.064	0.1		80.2	0.464	0.402	0.258333	0.162	0.0596667		0.0453982	0.0319531	0.0282194	0.0113578	0.0426654
80.4	0.515	0.428	0.449	0.427	0.366	0.413	0.278	0.271	0.227	0.154	0.175	0.157	0.015	0.063	0.1		80.4	0.464	0.402	0.258667	0.162	0.0593333		0.0453982	0.0319531	0.0276466	0.0113578	0.0426185
80.6	0.515	0.428	0.45	0.427	0.366	0.414	0.278	0.271	0.227	0.154	0.174	0.156	0.015	0.063	0.1		80.6	0.464333	0.402333	0.258667	0.161333	0.0593333		0.0452364	0.0321299	0.0276466	0.0110151	0.0426185
80.8	0.515	0.428	0.45	0.427	0.366	0.414	0.278	0.271	0.227	0.154	0.174	0.156	0.014	0.063	0.1		80.8	0.464333	0.402333	0.258667	0.161333	0.059		0.0452364	0.0321299	0.0276466	0.0110151	0.0431393
81	0.516	0.428	0.451	0.427	0.366	0.414	0.278	0.271	0.227	0.153	0.173	0.156	0.014	0.062	0.099		81	0.465	0.402333	0.258667	0.160667	0.0583333		0.0456399	0.0321299	0.0276466	0.0107858	0.0426185
81.2	0.516	0.429	0.451	0.427	0.367	0.415	0.279	0.271	0.227	0.153	0.173	0.156	0.014	0.062	0.099		81.2	0.465333	0.403	0.259	0.160667	0.0583333		0.0452364	0.031749	0.028	0.0107858	0.0426185
81.4	0.517	0.429	0.452	0.427	0.367	0.415	0.279	0.271	0.228	0.153	0.172	0.155	0.013	0.062	0.099		81.4	0.466	0.403	0.259333	0.16	0.058		0.0456399	0.031749	0.0274287	0.0104403	0.0431393
81.6	0.517	0.429	0.452	0.427	0.367	0.415	0.279	0.271	0.228	0.153	0.172	0.155	0.013	0.062	0.099		81.6	0.466	0.403	0.259333	0.16	0.058		0.0456399	0.031749	0.0274287	0.0104403	0.0431393
81.8	0.518	0.43	0.453	0.427	0.367	0.415	0.279	0.271	0.228	0.153	0.172	0.155	0.013	0.062	0.098		81.8	0.467	0.403	0.259333	0.16	0.0576667		0.0456399	0.031749	0.0274287	0.0104403	0.0426654
82	0.518	0.43	0.453	0.427	0.367	0.415	0.279	0.271	0.228	0.152	0.172	0.154	0.013	0.062	0.098		82	0.467	0.403	0.259333	0.159333	0.0576667		0.0456399	0.031749	0.0274287	0.0110151	0.0426654
82.2	0.518	0.43	0.454	0.427	0.368	0.415	0.279	0.271	0.228	0.152	0.172	0.154	0.012	0.062	0.098		82.2	0.467333	0.403333	0.259333	0.159333	0.0573333		0.0454899	0.0311823	0.0274287	0.0110151	0.0431895
82.4	0.519	0.43	0.454	0.427	0.368	0.415	0.279	0.271	0.227	0.152	0.172	0.154	0.012	0.062	0.097		82.4	0.467667	0.403333	0.259	0.159333	0.057		0.0460471	0.0311823	0.028	0.0110151	0.04272
82.6	0.519	0.431	0.455	0.427	0.368	0.416	0.279	0.271	0.227	0.152	0.172	0.154	0.012	0.062	0.097		82.6	0.468333	0.403667	0.259	0.159333	0.057		0.0454899	0.0313741	0.028	0.0110151	0.04272
82.8	0.519	0.431	0.455	0.427	0.368	0.416	0.279	0.27	0.227	0.152	0.172	0.154	0.011	0.062	0.098		82.8	0.468333	0.403667	0.258667	0.159333	0.057		0.0454899	0.0313741	0.0277909	0.0110151	0.043715
83	0.519	0.431	0.456	0.427	0.368	0.416	0.279	0.27	0.227	0.152	0.172	0.154	0.011	0.062	0.098		83	0.468667	0.403667	0.258667	0.159333	0.057		0.0453468	0.0313741	0.0277909	0.0110151	0.043715
83.2	0.52	0.432	0.456	0.428	0.368	0.417	0.279	0.27	0.227	0.153	0.172	0.154	0.011	0.062	0.098		83.2	0.469333	0.404333	0.258667	0.159667	0.057		0.0454899	0.0319427	0.0277909	0.0106927	0.043715
83.4	0.52	0.432	0.456	0.428	0.368	0.417	0.279	0.27	0.227	0.153	0.173	0.154	0.011	0.063	0.098		83.4	0.469333	0.404333	0.258667	0.16	0.0573333		0.0454899	0.0319427	0.0277909	0.0112694	0.0437759
83.6	0.52	0.433	0.456	0.428	0.368	0.417	0.279	0.27	0.228	0.153	0.173	0.154	0.011	0.063	0.099		83.6	0.469667	0.404333	0.259	0.16	0.0576667		0.0450814	0.0319427	0.0272213	0.0112694	0.0442418
83.8	0.52	0.433	0.456	0.429	0.368	0.417	0.279	0.27	0.228	0.153	0.174	0.154	0.011	0.063	0.099		83.8	0.469667	0.404667	0.259	0.160333	0.0576667		0.0450814	0.0323161	0.0272213	0.0118462	0.0442418
84	0.52	0.433	0.456	0.429	0.369	0.418	0.279	0.27	0.227	0.153	0.174	0.154	0.011	0.063	0.099		84	0.469667	0.405333	0.258667	0.160333	0.0576667		0.0450814	0.0319427	0.0277909	0.0118462	0.0442418
84.2	0.52	0.433	0.456	0.43	0.369	0.418	0.279	0.269	0.227	0.153	0.174	0.154	0.011	0.062	0.099		84.2	0.469667	0.405667	0.258333	0.160333	0.0573333		0.0450814	0.0323161	0.0275923	0.0118462	0.0441852
84.4	0.521	0.434	0.456	0.43	0.369	0.418	0.279	0.269	0.227	0.153	0.174	0.154	0.011	0.062	0.099		84.4	0.470333	0.405667	0.258333	0.160333	0.0573333		0.0452364	0.0323161	0.0275923	0.0118462	0.0441852
84.6	0.521	0.434	0.456	0.43	0.37	0.418	0.279	0.269	0.227	0.153	0.174	0.154	0.01	0.062	0.099		84.6	0.470333	0.406	0.258333	0.160333	0.057		0.0452364	0.031749	0.0275923	0.0118462	0.0447102
84.8	0.521	0.434	0.457	0.431	0.37	0.418	0.279	0.269	0.227	0.153	0.174	0.155	0.01	0.061	0.099		84.8	0.470667	0.406333	0.258333	0.160667	0.0566667		0.0450814	0.0321299	0.0275923	0.0115902	0.044658
85	0.521	0.435	0.457	0.431	0.37	0.419	0.279	0.269	0.228	0.153	0.174	0.155	0.01	0.061	0.099		85	0.471	0.406667	0.258667	0.160667	0.0566667		0.0446766	0.0323161	0.0270247	0.0115902	0.044658
85.2	0.521	0.435	0.457	0.431	0.37	0.419	0.279	0.269	0.228	0.153	0.174	0.155	0.01	0.061	0.099		85.2	0.471	0.406667	0.258667	0.160667	0.0566667		0.0446766	0.0323161	0.0270247	0.0115902	0.044658
85.4	0.521	0.435	0.457	0.431	0.37	0.419	0.279	0.269	0.228	0.153	0.174	0.155	0.01	0.061	0.099		85.4	0.471	0.406667	0.258667	0.160667	0.0566667		0.0446766	0.0323161	0.0270247	0.0115902	0.044658
85.6	0.521	0.435	0.457	0.431	0.37	0.419	0.279	0.269	0.228	0.153	0.174	0.155	0.01	0.061	0.099		85.6	0.471	0.406667	0.258667	0.160667	0.0566667		0.0446766	0.0323161	0.0270247	0.0115902	0.044658
85.8	0.521	0.435	0.458	0.431	0.37	0.419	0.279	0.269	0.228	0.153	0.174	0.155	0.009	0.061	0.098		85.8	0.471333	0.406667	0.258667	0.160667	0.056		0.0445234	0.0323161	0.0270247	0.0115902	0.0447102
86	0.521	0.435	0.458	0.431	0.369	0.419	0.279	0.27	0.229	0.153	0.175	0.155	0.009	0.061	0.098		86	0.471333	0.406333	0.259333	0.161	0.056		0.0445234	0.0328836	0.0266521	0.0121655	0.0447102
86.2	0.521	0.435	0.459	0.431	0.369	0.419	0.279	0.27	0.229	0.153	0.175	0.155	0.01	0.061	0.098		86.2	0.471667	0.406333	0.259333	0.161	0.0563333		0.0443772	0.0328836	0.0266521	0.0121655	0.0441852
86.4	0.522	0.436	0.459	0.431	0.369	0.419	0.279	0.27	0.229	0.153	0.176	0.155	0.01	0.061	0.098		86.4	0.472333	0.406333	0.259333	0.161333	0.0563333		0.0445234	0.0328836	0.0266521	0.012741	0.0441852
86.6	0.522	0.436	0.46	0.431	0.369	0.42	0.279	0.27	0.229	0.153	0.176	0.155	0.011	0.062	0.099		86.6	0.472667	0.406667	0.259333	0.161333	0.0573333		0.0443772	0.0330807	0.0266521	0.012741	0.0441852
86.8	0.523	0.437	0.46	0.431	0.369	0.42	0.279	0.27	0.229	0.153	0.176	0.155	0.011	0.062	0.099		86.8	0.473333	0.406667	0.259333	0.161333	0.0573333		0.0445234	0.0330807	0.0266521	0.012741	0.0441852
87	0.523	0.437	0.46	0.431	0.369	0.42	0.279	0.271	0.229	0.153	0.177	0.155	0.011	0.062	0.099		87	0.473333	0.406667	0.259667	0.161667	0.0573333		0.0445234	0.0330807	0.0268576	0.0133167	0.0441852
87.2	0.524	0.437	0.46	0.431	0.369	0.42	0.279	0.271	0.229	0.153	0.177	0.155	0.012	0.062	0.099		87.2	0.473667	0.406667	0.259667	0.161667	0.0576667		0.0450814	0.0330807	0.0268576	0.0133167	0.0436616
87.4	0.524	0.438	0.46	0.432	0.369	0.42	0.279	0.271	0.229	0.153	0.177	0.155	0.012	0.062	0.099		87.4	0.474	0.407	0.259667	0.161667	0.0576667		0.0446766	0.0334515	0.0268576	0.0133167	0.0436616
87.6	0.524	0.438	0.46	0.432	0.37	0.42	0.279	0.271	0.229	0.153	0.177	0.155	0.012	0.062	0.099		87.6	0.474	0.407333	0.259667	0.161667	0.0576667		0.0446766	0.0328836	0.0268576	0.0133167	0.0436616
87.8	0.525	0.437	0.46	0.433	0.37	0.42	0.279	0.271	0.229	0.153	0.177	0.155	0.012	0.062	0.098		87.8	0.474	0.407667	0.259667	0.161667	0.0573333		0.0456399	0.0332616	0.0268576	0.0133167	0.0431895
88	0.525	0.437	0.46	0.433	0.371	0.42	0.279	0.272	0.229	0.153	0.176	0.154	0.012	0.062	0.098		88	0.474	0.408	0.26	0.161	0.0573333		0.0456399	0.0326956	0.027074	0.013	0.0431895
88.2	0.525	0.437	0.46	0.434	0.371	0.42	0.278	0.272	0.229	0.153	0.176	0.154	0.011	0.062	0.098		88.2	0.474	0.408333	0.259667	0.161	0.057		0.0456399	0.0330807	0.026727	0.013	0.043715
88.4	0.525	0.438	0.46	0.434	0.372	0.419	0.278	0.272	0.229	0.153	0.175	0.154	0.011	0.061	0.097		88.4	0.474333	0.408333	0.259667	0.160667	0.0563333		0.0452364	0.0323471	0.026727	0.0124231	0.0431895
88.6	0.525	0.438	0.46	0.434	0.372	0.419	0.278	0.272	0.229	0.153	0.174	0.154	0.01	0.061	0.097		88.6	0.474333	0.408333	0.259667	0.160333	0.056		0.0452364	0.0323471	0.026727	0.0118462	0.043715
88.8	0.525	0.438	0.461	0.434	0.372	0.419	0.278	0.272	0.228	0.153	0.174	0.154	0.01	0.061	0.097		88.8	0.474667	0.408333	0.259333	0.160333	0.056		0.0450814	0.0323471	0.0273008	0.0118462	0.043715
89	0.525	0.438	0.461	0.434	0.372	0.418	0.278	0.272	0.228	0.152	0.174	0.154	0.009	0.06	0.097		89	0.474667	0.408	0.259333	0.16	0.0553333		0.0450814	0.032187	0.0273008	0.0121655	0.0441852
89.2	0.525	0.438	0.461	0.434	0.372	0.418	0.278	0.272	0.228	0.152	0.174	0.154	0.009	0.06	0.096		89.2	0.474667	0.408	0.259333	0.16	0.055		0.0450814	0.032187	0.0273008	0.0121655	0.043715
89.4	0.525	0.438	0.462	0.434	0.372	0.419	0.278	0.272	0.228	0.152	0.174	0.155	0.009	0.06	0.096		89.4	0.475	0.408333	0.259333	0.160333	0.055		0.0449333	0.0323471	0.0273008	0.0119304	0.043715
89.6	0.526	0.438	0.463	0.434	0.372	0.419	0.279	0.272	0.229	0.152	0.174	0.155	0.008	0.06	0.096		89.6	0.475667	0.408333	0.26	0.160333	0.0546667		0.0453468	0.0323471	0.027074	0.0119304	0.0442418
89.8	0.526	0.439	0.463	0.434	0.372	0.42	0.279	0.272	0.229	0.152	0.173	0.155	0.008	0.06	0.096		89.8	0.476	0.408667	0.26	0.16	0.0546667		0.0449333	0.0325167	0.027074	0.0113578	0.0442418
90	0.526	0.439	0.464	0.434	0.372	0.42	0.279	0.272	0.229	0.152	0.173	0.155	0.008	0.06	0.097		90	0.476333	0.408667	0.26	0.16	0.055		0.0447921	0.0325167	0.027074	0.0113578	0.0447102
90.2	0.527	0.44	0.465	0.434	0.372	0.421	0.279	0.272	0.229	0.152	0.173	0.155	0.008	0.06	0.097		90.2	0.477333	0.409	0.26	0.16	0.055		0.0447921	0.0326956	0.027074	0.0113578	0.0447102
90.4	0.527	0.441	0.465	0.434	0.372	0.421	0.28	0.272	0.23	0.152	0.173	0.155	0.008	0.06	0.097		90.4	0.477667	0.409	0.260667	0.16	0.055		0.0443772	0.0326956	0.0268576	0.0113578	0.0447102
90.6	0.528	0.441	0.465	0.434	0.371	0.421	0.28	0.272	0.23	0.153	0.173	0.155	0.008	0.06	0.097		90.6	0.478	0.408667	0.260667	0.160333	0.055		0.0449333	0.0332616	0.0268576	0.0110151	0.0447102
90.8	0.528	0.441	0.466	0.434	0.371	0.421	0.28	0.272	0.23	0.153	0.174	0.155	0.009	0.06	0.097		90.8	0.478333	0.408667	0.260667	0.160667	0.0553333		0.0447921	0.0332616	0.0268576	0.0115902	0.0441852
91	0.528	0.442	0.466	0.434	0.372	0.42	0.281	0.272	0.23	0.153	0.174	0.155	0.009	0.06	0.098		91	0.478667	0.408667	0.261	0.160667	0.0556667		0.0443772	0.0325167	0.0272213	0.0115902	0.044658
91.2	0.529	0.442	0.466	0.435	0.372	0.421	0.281	0.272	0.231	0.153	0.174	0.155	0.009	0.06	0.098		91.2	0.479	0.409333	0.261333	0.160667	0.0556667		0.0449333	0.0330807	0.0266521	0.0115902	0.044658
91.4	0.529	0.442	0.466	0.435	0.372	0.421	0.282	0.272	0.231	0.153	0.174	0.155	0.009	0.06	0.097		91.4	0.479	0.409333	0.261667	0.160667	0.0553333		0.0449333	0.0330807	0.0270247	0.0115902	0.0441852
91.6	0.529	0.442	0.466	0.435	0.373	0.421	0.282	0.273	0.232	0.153	0.174	0.155	0.009	0.06	0.097		91.6	0.479	0.409667	0.262333	0.160667	0.0553333		0.0449333	0.0325167	0.0266521	0.0115902	0.0441852
91.8	0.53	0.442	0.466	0.435	0.373	0.421	0.283	0.273	0.232	0.154	0.174	0.155	0.009	0.06	0.097		91.8	0.479333	0.409667	0.262667	0.161	0.0553333		0.0454899	0.0325167	0.0270247	0.0112694	0.0441852
92	0.53	0.442	0.466	0.436	0.373	0.421	0.283	0.273	0.233	0.154	0.174	0.155	0.009	0.06	0.097		92	0.479333	0.41	0.263	0.161	0.0553333		0.0454899	0.032909	0.0264575	0.0112694	0.0441852
92.2	0.53	0.443	0.466	0.436	0.373	0.421	0.283	0.273	0.233	0.154	0.174	0.155	0.009	0.06	0.096		92.2	0.479667	0.41	0.263	0.161	0.055		0.0450814	0.032909	0.0264575	0.0112694	0.043715
92.4	0.53	0.443	0.466	0.436	0.373	0.421	0.283	0.273	0.233	0.154	0.174	0.155	0.009	0.06	0.096		92.4	0.479667	0.41	0.263	0.161	0.055		0.0450814	0.032909	0.0264575	0.0112694	0.043715
92.6	0.53	0.443	0.466	0.437	0.373	0.422	0.283	0.273	0.232	0.155	0.174	0.155	0.009	0.061	0.096		92.6	0.479667	0.410667	0.262667	0.161333	0.0553333		0.0450814	0.0334714	0.0270247	0.0109697	0.0437759
92.8	0.53	0.443	0.466	0.437	0.374	0.422	0.282	0.272	0.232	0.155	0.174	0.155	0.009	0.061	0.096		92.8	0.479667	0.411	0.262	0.161333	0.0553333		0.0450814	0.032909	0.0264575	0.0109697	0.0437759
93	0.529	0.443	0.466	0.437	0.374	0.423	0.282	0.272	0.231	0.155	0.174	0.155	0.009	0.061	0.096		93	0.479333	0.411333	0.261667	0.161333	0.0553333		0.0445234	0.0330807	0.0270247	0.0109697	0.0437759
93.2	0.529	0.442	0.466	0.438	0.375	0.423	0.282	0.272	0.231	0.154	0.174	0.155	0.009	0.061	0.096		93.2	0.479	0.412	0.261667	0.161	0.0553333		0.0449333	0.032909	0.0270247	0.0112694	0.0437759
93.4	0.529	0.442	0.466	0.438	0.375	0.423	0.282	0.272	0.23	0.154	0.174	0.155	0.01	0.061	0.097		93.4	0.479	0.412	0.261333	0.161	0.056		0.0449333	0.032909	0.0275923	0.0112694	0.043715
93.6	0.529	0.442	0.466	0.438	0.375	0.424	0.281	0.272	0.23	0.154	0.174	0.156	0.01	0.062	0.097		93.6	0.479	0.412333	0.261	0.161333	0.0563333		0.0449333	0.0330807	0.0272213	0.0110151	0.0437759
93.8	0.529	0.442	0.466	0.439	0.375	0.424	0.282	0.272	0.23	0.154	0.174	0.156	0.01	0.061	0.097		93.8	0.479	0.412667	0.261333	0.161333	0.056		0.0449333	0.0334714	0.0275923	0.0110151	0.043715
94	0.529	0.442	0.466	0.439	0.375	0.425	0.282	0.272	0.23	0.154	0.173	0.156	0.01	0.061	0.097		94	0.479	0.413	0.261333	0.161	0.056		0.0449333	0.0336452	0.0275923	0.0104403	0.043715
94.2	0.529	0.442	0.466	0.439	0.375	0.425	0.282	0.272	0.231	0.154	0.173	0.156	0.01	0.061	0.098		94.2	0.479	0.413	0.261667	0.161	0.0563333		0.0449333	0.0336452	0.0270247	0.0104403	0.0441852
94.4	0.529	0.443	0.466	0.439	0.375	0.425	0.282	0.272	0.231	0.154	0.174	0.157	0.011	0.061	0.098		94.4	0.479333	0.413	0.261667	0.161667	0.0566667		0.0445234	0.0336452	0.0270247	0.0107858	0.0436616
94.6	0.529	0.443	0.466	0.439	0.375	0.425	0.282	0.272	0.231	0.154	0.174	0.157	0.011	0.061	0.098		94.6	0.479333	0.413	0.261667	0.161667	0.0566667		0.0445234	0.0336452	0.0270247	0.0107858	0.0436616
94.8	0.53	0.443	0.467	0.439	0.375	0.425	0.283	0.273	0.232	0.155	0.174	0.157	0.011	0.061	0.099		94.8	0.48	0.413	0.262667	0.162	0.057		0.0449333	0.0336452	0.0270247	0.0104403	0.0441362
95	0.531	0.444	0.468	0.438	0.375	0.425	0.284	0.273	0.232	0.155	0.174	0.158	0.011	0.06	0.099		95	0.481	0.412667	0.263	0.162333	0.0566667		0.0449333	0.0332616	0.0274044	0.0102144	0.0440946
95.2	0.532	0.444	0.468	0.438	0.375	0.425	0.285	0.274	0.233	0.155	0.174	0.158	0.011	0.06	0.099		95.2	0.481333	0.412667	0.264	0.162333	0.0566667		0.0454899	0.0332616	0.0274044	0.0102144	0.0440946
95.4	0.532	0.445	0.469	0.438	0.375	0.424	0.285	0.275	0.234	0.155	0.174	0.158	0.011	0.06	0.099		95.4	0.482	0.412333	0.264667	0.162333	0.0566667		0.0449333	0.0330807	0.0270247	0.0102144	0.0440946
95.6	0.533	0.445	0.469	0.438	0.375	0.424	0.286	0.275	0.234	0.155	0.175	0.157	0.011	0.059	0.099		95.6	0.482333	0.412333	0.265	0.162333	0.0563333		0.0454899	0.0330807	0.0274044	0.0110151	0.0440606
95.8	0.534	0.445	0.47	0.438	0.375	0.424	0.286	0.276	0.235	0.156	0.175	0.157	0.01	0.059	0.099		95.8	0.483	0.412333	0.265667	0.162667	0.056		0.0459021	0.0330807	0.0270247	0.0106927	0.0445758
96	0.534	0.446	0.47	0.438	0.375	0.424	0.287	0.276	0.235	0.156	0.175	0.157	0.01	0.059	0.099		96	0.483333	0.412333	0.266	0.162667	0.056		0.0454899	0.0330807	0.0274044	0.0106927	0.0445758
96.2	0.535	0.446	0.471	0.438	0.375	0.424	0.287	0.276	0.235	0.156	0.175	0.157	0.01	0.059	0.099		96.2	0.484	0.412333	0.266	0.162667	0.056		0.0459021	0.0330807	0.0274044	0.0106927	0.0445758
96.4	0.535	0.446	0.471	0.438	0.375	0.424	0.286	0.276	0.235	0.156	0.175	0.157	0.01	0.059	0.099		96.4	0.484	0.412333	0.265667	0.162667	0.056		0.0459021	0.0330807	0.0270247	0.0106927	0.0445758
96.6	0.534	0.446	0.471	0.438	0.375	0.424	0.286	0.276	0.234	0.156	0.175	0.157	0.011	0.059	0.099		96.6	0.483667	0.412333	0.265333	0.162667	0.0563333		0.0453468	0.0330807	0.0275923	0.0106927	0.0440606
96.8	0.534	0.446	0.471	0.438	0.375	0.424	0.286	0.276	0.234	0.156	0.175	0.157	0.011	0.059	0.099		96.8	0.483667	0.412333	0.265333	0.162667	0.0563333		0.0453468	0.0330807	0.0275923	0.0106927	0.0440606
97	0.534	0.446	0.471	0.439	0.375	0.424	0.286	0.276	0.234	0.157	0.175	0.157	0.011	0.059	0.099		97	0.483667	0.412667	0.265333	0.163	0.0563333		0.0453468	0.0334714	0.0275923	0.0103923	0.0440606
97.2	0.534	0.446	0.471	0.439	0.376	0.424	0.286	0.276	0.233	0.156	0.175	0.157	0.011	0.059	0.099		97.2	0.483667	0.413	0.265	0.162667	0.0563333		0.0453468	0.032909	0.0281603	0.0106927	0.0440606
97.4	0.533	0.446	0.47	0.439	0.376	0.424	0.286	0.275	0.233	0.156	0.175	0.157	0.011	0.059	0.099		97.4	0.483	0.413	0.264667	0.162667	0.0563333		0.0449333	0.032909	0.0279702	0.0106927	0.0440606
97.6	0.533	0.446	0.47	0.439	0.376	0.424	0.285	0.275	0.233	0.156	0.175	0.157	0.011	0.059	0.099		97.6	0.483	0.413	0.264333	0.162667	0.0563333		0.0449333	0.032909	0.0275923	0.0106927	0.0440606
97.8	0.533	0.446	0.47	0.44	0.376	0.425	0.285	0.275	0.233	0.156	0.175	0.157	0.011	0.059	0.099		97.8	0.483	0.413667	0.264333	0.162667	0.0563333		0.0449333	0.0334714	0.0275923	0.0106927	0.0440606
98	0.533	0.447	0.471	0.44	0.377	0.426	0.285	0.274	0.233	0.156	0.175	0.157	0.011	0.059	0.099		98	0.483667	0.414333	0.264	0.162667	0.0563333		0.0443772	0.0330807	0.0274044	0.0106927	0.0440606
98.2	0.534	0.447	0.471	0.44	0.377	0.426	0.285	0.274	0.232	0.156	0.175	0.157	0.011	0.059	0.099		98.2	0.484	0.414333	0.263667	0.162667	0.0563333		0.0449333	0.0330807	0.0279702	0.0106927	0.0440606
98.4	0.534	0.447	0.471	0.441	0.377	0.427	0.284	0.274	0.232	0.156	0.175	0.157	0.01	0.059	0.099		98.4	0.484	0.415	0.263333	0.162667	0.056		0.0449333	0.0336452	0.0275923	0.0106927	0.0445758
98.6	0.535	0.447	0.472	0.441	0.378	0.428	0.284	0.274	0.232	0.156	0.175	0.157	0.01	0.059	0.098		98.6	0.484667	0.415667	0.263333	0.162667	0.0556667		0.0453468	0.0332616	0.0275923	0.0106927	0.0440946
98.8	0.535	0.447	0.472	0.441	0.378	0.429	0.284	0.274	0.231	0.157	0.176	0.157	0.01	0.059	0.098		98.8	0.484667	0.416	0.263	0.163333	0.0556667		0.0453468	0.0334515	0.0281603	0.0109697	0.0440946
99	0.536	0.448	0.472	0.441	0.378	0.429	0.284	0.274	0.231	0.157	0.176	0.158	0.011	0.059	0.098		99	0.485333	0.416	0.263	0.163667	0.056		0.0454899	0.0334515	0.0281603	0.0106927	0.0435775
99.2	0.537	0.448	0.473	0.44	0.378	0.43	0.284	0.274	0.231	0.157	0.176	0.158	0.011	0.059	0.098		99.2	0.486	0.416	0.263	0.163667	0.056		0.0459021	0.0332866	0.0281603	0.0106927	0.0435775
99.4	0.537	0.448	0.473	0.441	0.378	0.43	0.285	0.274	0.231	0.156	0.176	0.158	0.011	0.06	0.098		99.4	0.486	0.416333	0.263333	0.163333	0.0563333		0.0459021	0.0336502	0.0285365	0.0110151	0.0436157
99.6	0.537	0.448	0.473	0.441	0.378	0.43	0.285	0.274	0.231	0.156	0.177	0.159	0.011	0.06	0.098		99.6	0.486	0.416333	0.263333	0.164	0.0563333		0.0459021	0.0336502	0.0285365	0.0113578	0.0436157
99.8	0.538	0.449	0.473	0.441	0.378	0.43	0.285	0.274	0.231	0.156	0.177	0.159	0.011	0.06	0.098		99.8	0.486667	0.416333	0.263333	0.164	0.0563333		0.0460471	0.0336502	0.0285365	0.0113578	0.0436157
100	0.538	0.449	0.474	0.441	0.378	0.43	0.286	0.274	0.231	0.156	0.177	0.159	0.011	0.06	0.098		100	0.487	0.416333	0.263667	0.164	0.0563333		0.0459021	0.0336502	0.0289194	0.0113578	0.0436157
100.2	0.538	0.449	0.474	0.441	0.377	0.43	0.286	0.274	0.232	0.156	0.177	0.159	0.011	0.06	0.098		100.2	0.487	0.416	0.264	0.164	0.0563333		0.0459021	0.0342199	0.0283549	0.0113578	0.0436157
100.4	0.538	0.449	0.475	0.441	0.378	0.43	0.286	0.275	0.232	0.156	0.177	0.16	0.012	0.061	0.098		100.4	0.487333	0.416333	0.264333	0.164333	0.057		0.0457639	0.0336502	0.0285365	0.0111505	0.0431393
100.6	0.538	0.449	0.475	0.441	0.378	0.431	0.287	0.275	0.232	0.156	0.177	0.16	0.012	0.061	0.098		100.6	0.487333	0.416667	0.264667	0.164333	0.057		0.0457639	0.0338575	0.0289194	0.0111505	0.0431393
100.8	0.538	0.449	0.475	0.441	0.378	0.431	0.287	0.275	0.232	0.156	0.177	0.16	0.012	0.062	0.098		100.8	0.487333	0.416667	0.264667	0.164333	0.0573333		0.0457639	0.0338575	0.0289194	0.0111505	0.0431895
101	0.538	0.449	0.475	0.441	0.378	0.431	0.288	0.276	0.232	0.156	0.177	0.16	0.012	0.062	0.098		101	0.487333	0.416667	0.265333	0.164333	0.0573333		0.0457639	0.0338575	0.0294845	0.0111505	0.0431895
101.2	0.537	0.45	0.475	0.441	0.379	0.431	0.288	0.276	0.233	0.156	0.177	0.16	0.012	0.062	0.097		101.2	0.487333	0.417	0.265667	0.164333	0.057		0.0447921	0.0332866	0.0289194	0.0111505	0.04272
101.4	0.537	0.45	0.476	0.442	0.379	0.431	0.289	0.275	0.233	0.156	0.177	0.16	0.012	0.062	0.097		101.4	0.487667	0.417333	0.265667	0.164333	0.057		0.044658	0.0336502	0.0291433	0.0111505	0.04272
101.6	0.537	0.45	0.476	0.442	0.379	0.431	0.289	0.275	0.233	0.156	0.177	0.16	0.011	0.061	0.097		101.6	0.487667	0.417333	0.265667	0.164333	0.0563333		0.044658	0.0336502	0.0291433	0.0111505	0.0431895
101.8	0.537	0.45	0.476	0.441	0.379	0.431	0.289	0.275	0.233	0.156	0.177	0.16	0.011	0.061	0.097		101.8	0.487667	0.417	0.265667	0.164333	0.0563333		0.044658	0.0332866	0.0291433	0.0111505	0.0431895
102	0.537	0.45	0.476	0.441	0.379	0.431	0.289	0.275	0.233	0.156	0.177	0.16	0.011	0.061	0.097		102	0.487667	0.417	0.265667	0.164333	0.0563333		0.044658	0.0332866	0.0291433	0.0111505	0.0431895
102.2	0.537	0.451	0.476	0.441	0.379	0.431	0.288	0.275	0.233	0.156	0.177	0.159	0.011	0.06	0.097		102.2	0.488	0.417	0.265333	0.164	0.056		0.044238	0.0332866	0.028746	0.0113578	0.0431393
102.4	0.537	0.451	0.476	0.441	0.379	0.431	0.288	0.275	0.234	0.156	0.177	0.159	0.011	0.06	0.097		102.4	0.488	0.417	0.265667	0.164	0.056		0.044238	0.0332866	0.0281839	0.0113578	0.0431393
102.6	0.537	0.451	0.476	0.441	0.379	0.431	0.288	0.275	0.234	0.156	0.177	0.158	0.012	0.059	0.096		102.6	0.488	0.417	0.265667	0.163667	0.0556667		0.044238	0.0332866	0.0281839	0.0115902	0.0420991
102.8	0.538	0.451	0.476	0.44	0.379	0.431	0.288	0.275	0.234	0.156	0.177	0.158	0.012	0.058	0.096		102.8	0.488333	0.416667	0.265667	0.163667	0.0553333		0.0447921	0.0329292	0.0281839	0.0115902	0.0420634
103	0.538	0.452	0.477	0.44	0.379	0.431	0.288	0.275	0.235	0.156	0.177	0.158	0.012	0.058	0.096		103	0.489	0.416667	0.266	0.163667	0.0553333		0.044238	0.0329292	0.0276225	0.0115902	0.0420634
103.2	0.539	0.452	0.477	0.44	0.379	0.431	0.288	0.275	0.235	0.156	0.177	0.158	0.012	0.058	0.096		103.2	0.489333	0.416667	0.266	0.163667	0.0553333		0.0447921	0.0329292	0.0276225	0.0115902	0.0420634
103.4	0.539	0.452	0.477	0.441	0.379	0.431	0.288	0.276	0.235	0.156	0.177	0.158	0.012	0.057	0.096		103.4	0.489333	0.417	0.266333	0.163667	0.055		0.0447921	0.0332866	0.0277909	0.0115902	0.0420357
103.6	0.539	0.452	0.477	0.441	0.379	0.43	0.288	0.276	0.235	0.156	0.177	0.158	0.011	0.057	0.096		103.6	0.489333	0.416667	0.266333	0.163667	0.0546667		0.0447921	0.0330807	0.0277909	0.0115902	0.042548
103.8	0.539	0.452	0.477	0.441	0.379	0.43	0.288	0.277	0.235	0.155	0.177	0.158	0.011	0.057	0.096		103.8	0.489333	0.416667	0.266667	0.163333	0.0546667		0.0447921	0.0330807	0.0279702	0.0119304	0.042548
104	0.538	0.452	0.477	0.441	0.379	0.43	0.288	0.277	0.235	0.155	0.176	0.157	0.01	0.057	0.095		104	0.489	0.416667	0.266667	0.162667	0.054		0.044238	0.0330807	0.0279702	0.0115902	0.0425793
104.2	0.538	0.452	0.477	0.441	0.379	0.43	0.288	0.278	0.235	0.155	0.176	0.157	0.01	0.057	0.095		104.2	0.489	0.416667	0.267	0.162667	0.054		0.044238	0.0330807	0.0281603	0.0115902	0.0425793
104.4	0.538	0.452	0.477	0.441	0.379	0.43	0.288	0.278	0.235	0.155	0.175	0.157	0.009	0.058	0.095		104.4	0.489	0.416667	0.267	0.162333	0.054		0.044238	0.0330807	0.0281603	0.0110151	0.0431393
104.6	0.538	0.452	0.477	0.442	0.38	0.43	0.288	0.278	0.235	0.154	0.175	0.157	0.009	0.058	0.094		104.6	0.489	0.417333	0.267	0.162	0.0536667		0.044238	0.0328836	0.0281603	0.0113578	0.0426654
104.8	0.538	0.452	0.477	0.442	0.38	0.431	0.289	0.278	0.235	0.154	0.175	0.157	0.008	0.058	0.094		104.8	0.489	0.417667	0.267333	0.162	0.0533333		0.044238	0.0330807	0.0285365	0.0113578	0.0431895
105	0.538	0.452	0.477	0.443	0.381	0.431	0.289	0.278	0.235	0.154	0.175	0.157	0.008	0.058	0.093		105	0.489	0.418333	0.267333	0.162	0.053		0.044238	0.0328836	0.0285365	0.0113578	0.04272
105.2	0.539	0.452	0.477	0.444	0.381	0.432	0.289	0.278	0.234	0.154	0.175	0.157	0.008	0.058	0.093		105.2	0.489333	0.419	0.267	0.162	0.053		0.0447921	0.0334515	0.0291033	0.0113578	0.04272
105.4	0.539	0.452	0.477	0.444	0.382	0.432	0.289	0.278	0.234	0.154	0.175	0.157	0.008	0.058	0.093		105.4	0.489333	0.419333	0.267	0.162	0.053		0.0447921	0.0328836	0.0291033	0.0113578	0.04272
105.6	0.539	0.452	0.478	0.444	0.382	0.432	0.289	0.278	0.234	0.154	0.175	0.157	0.008	0.058	0.093		105.6	0.489667	0.419333	0.267	0.162	0.053		0.044658	0.0328836	0.0291033	0.0113578	0.04272
105.8	0.54	0.452	0.478	0.444	0.382	0.432	0.29	0.278	0.234	0.154	0.175	0.156	0.008	0.057	0.093		105.8	0.49	0.419333	0.267333	0.161667	0.0526667		0.0452106	0.0328836	0.0294845	0.0115902	0.0426654
106	0.54	0.453	0.479	0.445	0.382	0.433	0.29	0.278	0.234	0.154	0.175	0.156	0.008	0.057	0.093		106	0.490667	0.42	0.267333	0.161667	0.0526667		0.044658	0.0334515	0.0294845	0.0115902	0.0426654
106.2	0.541	0.453	0.48	0.445	0.383	0.433	0.29	0.277	0.235	0.155	0.175	0.157	0.008	0.057	0.093		106.2	0.491333	0.420333	0.267333	0.162333	0.0526667		0.0450814	0.0328836	0.028746	0.0110151	0.0426654
106.4	0.542	0.453	0.48	0.445	0.383	0.433	0.29	0.277	0.235	0.155	0.175	0.157	0.008	0.057	0.093		106.4	0.491667	0.420333	0.267333	0.162333	0.0526667		0.0456326	0.0328836	0.028746	0.0110151	0.0426654
106.6	0.543	0.454	0.481	0.445	0.383	0.434	0.291	0.276	0.235	0.155	0.176	0.157	0.009	0.057	0.094		106.6	0.492667	0.420667	0.267333	0.162667	0.0533333		0.0456326	0.0330807	0.0289885	0.0115902	0.0426185
106.8	0.543	0.454	0.482	0.445	0.383	0.434	0.291	0.276	0.235	0.155	0.176	0.157	0.009	0.057	0.094		106.8	0.493	0.420667	0.267333	0.162667	0.0533333		0.0455082	0.0330807	0.0289885	0.0115902	0.0426185
107	0.543	0.455	0.482	0.445	0.384	0.435	0.29	0.276	0.235	0.155	0.176	0.157	0.009	0.058	0.095		107	0.493333	0.421333	0.267	0.162667	0.054		0.0450814	0.0327159	0.0285832	0.0115902	0.0431393
107.2	0.544	0.455	0.482	0.445	0.384	0.435	0.29	0.276	0.235	0.156	0.176	0.157	0.009	0.058	0.095		107.2	0.493667	0.421333	0.267	0.163	0.054		0.0456326	0.0327159	0.0285832	0.0112694	0.0431393
107.4	0.544	0.456	0.482	0.445	0.384	0.435	0.29	0.276	0.235	0.156	0.176	0.158	0.008	0.058	0.095		107.4	0.494	0.421333	0.267	0.163333	0.0536667		0.0452106	0.0327159	0.0285832	0.0110151	0.0436616
107.6	0.543	0.456	0.482	0.445	0.384	0.435	0.29	0.276	0.235	0.156	0.175	0.157	0.008	0.058	0.095		107.6	0.493667	0.421333	0.267	0.162667	0.0536667		0.044658	0.0327159	0.0285832	0.0106927	0.0436616
107.8	0.543	0.456	0.482	0.445	0.384	0.435	0.29	0.276	0.235	0.156	0.175	0.158	0.008	0.059	0.095		107.8	0.493667	0.421333	0.267	0.163	0.054		0.044658	0.0327159	0.0285832	0.0104403	0.043715
108	0.543	0.456	0.481	0.446	0.383	0.435	0.29	0.276	0.235	0.156	0.175	0.158	0.008	0.059	0.095		108	0.493333	0.421333	0.267	0.163	0.054		0.0447921	0.0336502	0.0285832	0.0104403	0.043715
108.2	0.542	0.456	0.481	0.446	0.383	0.435	0.29	0.276	0.235	0.156	0.175	0.158	0.007	0.059	0.095		108.2	0.493	0.421333	0.267	0.163	0.0536667		0.044238	0.0336502	0.0285832	0.0104403	0.0442418
108.4	0.542	0.456	0.481	0.446	0.383	0.435	0.29	0.276	0.235	0.156	0.176	0.158	0.007	0.059	0.095		108.4	0.493	0.421333	0.267	0.163333	0.0536667		0.044238	0.0336502	0.0285832	0.0110151	0.0442418
108.6	0.542	0.456	0.48	0.446	0.384	0.435	0.29	0.276	0.235	0.156	0.176	0.158	0.007	0.059	0.095		108.6	0.492667	0.421667	0.267	0.163333	0.0536667		0.0443772	0.0330807	0.0285832	0.0110151	0.0442418
108.8	0.542	0.456	0.48	0.447	0.384	0.435	0.29	0.276	0.235	0.156	0.176	0.157	0.008	0.059	0.095		108.8	0.492667	0.422	0.267	0.163	0.054		0.0443772	0.0334515	0.0285832	0.0112694	0.043715
109	0.542	0.456	0.48	0.447	0.384	0.435	0.29	0.277	0.235	0.156	0.176	0.157	0.008	0.059	0.095		109	0.492667	0.422	0.267333	0.163	0.054		0.0443772	0.0334515	0.028746	0.0112694	0.043715
109.2	0.542	0.456	0.48	0.447	0.384	0.435	0.29	0.277	0.235	0.156	0.176	0.157	0.008	0.058	0.095		109.2	0.492667	0.422	0.267333	0.163	0.0536667		0.0443772	0.0334515	0.028746	0.0112694	0.0436616
109.4	0.542	0.456	0.481	0.447	0.384	0.434	0.29	0.277	0.235	0.156	0.175	0.157	0.008	0.058	0.095		109.4	0.493	0.421667	0.267333	0.162667	0.0536667		0.044238	0.0332616	0.028746	0.0106927	0.0436616
109.6	0.542	0.456	0.481	0.447	0.384	0.434	0.29	0.277	0.235	0.156	0.175	0.157	0.008	0.058	0.095		109.6	0.493	0.421667	0.267333	0.162667	0.0536667		0.044238	0.0332616	0.028746	0.0106927	0.0436616
109.8	0.542	0.456	0.482	0.447	0.384	0.434	0.29	0.277	0.235	0.156	0.175	0.157	0.008	0.058	0.095		109.8	0.493333	0.421667	0.267333	0.162667	0.0536667		0.0441059	0.0332616	0.028746	0.0106927	0.0436616
110	0.543	0.457	0.482	0.448	0.385	0.434	0.291	0.277	0.236	0.156	0.175	0.157	0.008	0.058	0.095		110	0.494	0.422333	0.268	0.162667	0.0536667		0.044238	0.0330807	0.0285832	0.0106927	0.0436616
110.2	0.543	0.457	0.483	0.448	0.385	0.434	0.291	0.277	0.236	0.156	0.175	0.157	0.008	0.058	0.095		110.2	0.494333	0.422333	0.268	0.162667	0.0536667		0.0441059	0.0330807	0.0285832	0.0106927	0.0436616
110.4	0.544	0.457	0.484	0.448	0.385	0.434	0.291	0.277	0.236	0.156	0.175	0.157	0.009	0.058	0.095		110.4	0.495	0.422333	0.268	0.162667	0.054		0.0445309	0.0330807	0.0285832	0.0106927	0.0431393
110.6	0.545	0.458	0.484	0.448	0.386	0.434	0.291	0.276	0.237	0.156	0.175	0.157	0.009	0.059	0.095		110.6	0.495667	0.422667	0.268	0.162667	0.0543333		0.044658	0.0325167	0.0278747	0.0106927	0.0431895
110.8	0.545	0.458	0.485	0.448	0.386	0.434	0.292	0.276	0.237	0.156	0.175	0.157	0.009	0.059	0.095		110.8	0.496	0.422667	0.268333	0.162667	0.0543333		0.0445309	0.0325167	0.0282902	0.0106927	0.0431895
111	0.545	0.459	0.485	0.448	0.386	0.435	0.292	0.276	0.237	0.156	0.175	0.157	0.009	0.059	0.096		111	0.496333	0.423	0.268333	0.162667	0.0546667		0.0441059	0.0326956	0.0282902	0.0106927	0.0436616
111.2	0.546	0.459	0.485	0.448	0.387	0.435	0.292	0.276	0.238	0.156	0.174	0.156	0.009	0.059	0.096		111.2	0.496667	0.423333	0.268667	0.162	0.0546667		0.044658	0.0321299	0.0277369	0.0103923	0.0436616
111.4	0.546	0.459	0.486	0.448	0.387	0.436	0.292	0.276	0.238	0.156	0.174	0.157	0.009	0.059	0.096		111.4	0.497	0.423667	0.268667	0.162333	0.0546667		0.0445309	0.0323161	0.0277369	0.010116	0.0436616
111.6	0.546	0.458	0.486	0.448	0.387	0.436	0.292	0.276	0.238	0.155	0.174	0.157	0.008	0.059	0.096		111.6	0.496667	0.423667	0.268667	0.162	0.0543333		0.0449592	0.0323161	0.0277369	0.0104403	0.0441852
111.8	0.546	0.458	0.486	0.449	0.387	0.437	0.292	0.276	0.238	0.155	0.175	0.157	0.008	0.058	0.096		111.8	0.496667	0.424333	0.268667	0.162333	0.054		0.0449592	0.0328836	0.0277369	0.0110151	0.0441362
112	0.546	0.458	0.486	0.449	0.387	0.437	0.292	0.276	0.238	0.155	0.175	0.157	0.009	0.058	0.096		112	0.496667	0.424333	0.268667	0.162333	0.0543333		0.0449592	0.0328836	0.0277369	0.0110151	0.0436157
112.2	0.546	0.458	0.485	0.449	0.387	0.438	0.293	0.276	0.238	0.155	0.175	0.158	0.009	0.058	0.096		112.2	0.496333	0.424667	0.269	0.162667	0.0543333		0.0450814	0.0330807	0.0281603	0.0107858	0.0436157
112.4	0.545	0.457	0.485	0.449	0.387	0.438	0.293	0.277	0.238	0.155	0.175	0.158	0.009	0.058	0.096		112.4	0.495667	0.424667	0.269333	0.162667	0.0543333		0.0449592	0.0330807	0.0282902	0.0107858	0.0436157
112.6	0.545	0.457	0.485	0.45	0.387	0.438	0.293	0.277	0.238	0.155	0.175	0.158	0.008	0.057	0.096		112.6	0.495667	0.425	0.269333	0.162667	0.0536667		0.0449592	0.0334515	0.0282902	0.0107858	0.0440946
112.8	0.545	0.457	0.484	0.45	0.387	0.438	0.293	0.277	0.238	0.154	0.175	0.158	0.008	0.057	0.096		112.8	0.495333	0.425	0.269333	0.162333	0.0536667		0.0450814	0.0334515	0.0282902	0.0111505	0.0440946
113	0.545	0.458	0.484	0.45	0.387	0.438	0.294	0.277	0.238	0.154	0.174	0.158	0.008	0.057	0.096		113	0.495667	0.425	0.269667	0.162	0.0536667		0.044658	0.0334515	0.0287112	0.010583	0.0440946
113.2	0.545	0.458	0.484	0.45	0.387	0.438	0.294	0.277	0.238	0.154	0.175	0.159	0.008	0.057	0.096		113.2	0.495667	0.425	0.269667	0.162667	0.0536667		0.044658	0.0334515	0.0287112	0.0109697	0.0440946
113.4	0.546	0.458	0.484	0.45	0.386	0.438	0.294	0.277	0.237	0.155	0.175	0.159	0.008	0.057	0.095		113.4	0.496	0.424667	0.269333	0.163	0.0533333		0.0452106	0.0340196	0.0292632	0.010583	0.0436157
113.6	0.546	0.458	0.484	0.45	0.386	0.438	0.294	0.277	0.237	0.155	0.175	0.159	0.008	0.057	0.095		113.6	0.496	0.424667	0.269333	0.163	0.0533333		0.0452106	0.0340196	0.0292632	0.010583	0.0436157
113.8	0.546	0.458	0.483	0.449	0.386	0.438	0.294	0.276	0.237	0.155	0.174	0.158	0.008	0.057	0.095		113.8	0.495667	0.424333	0.269	0.162333	0.0533333		0.0453468	0.0336502	0.0291376	0.0102144	0.0436157
114	0.546	0.458	0.483	0.449	0.386	0.438	0.294	0.276	0.238	0.156	0.174	0.158	0.008	0.057	0.095		114	0.495667	0.424333	0.269333	0.162667	0.0533333		0.0453468	0.0336502	0.028589	0.00986577	0.0436157
114.2	0.546	0.459	0.483	0.449	0.387	0.438	0.294	0.276	0.238	0.156	0.174	0.158	0.008	0.057	0.094		114.2	0.496	0.424667	0.269333	0.162667	0.053		0.0449333	0.0330807	0.028589	0.00986577	0.0431393
114.4	0.546	0.459	0.483	0.449	0.387	0.438	0.294	0.276	0.238	0.156	0.174	0.158	0.008	0.057	0.094		114.4	0.496	0.424667	0.269333	0.162667	0.053		0.0449333	0.0330807	0.028589	0.00986577	0.0431393
114.6	0.546	0.46	0.484	0.448	0.387	0.439	0.294	0.276	0.239	0.157	0.174	0.158	0.008	0.057	0.093		114.6	0.496667	0.424667	0.269667	0.163	0.0526667		0.0443772	0.0329292	0.0280416	0.00953939	0.0426654
114.8	0.546	0.46	0.484	0.448	0.387	0.439	0.294	0.277	0.239	0.157	0.174	0.157	0.007	0.058	0.093		114.8	0.496667	0.424667	0.27	0.162667	0.0526667		0.0443772	0.0329292	0.0281603	0.00981495	0.0432474
115	0.546	0.46	0.484	0.448	0.388	0.439	0.294	0.277	0.239	0.157	0.174	0.157	0.007	0.058	0.093		115	0.496667	0.425	0.27	0.162667	0.0526667		0.0443772	0.0323574	0.0281603	0.00981495	0.0432474
115.2	0.547	0.461	0.484	0.448	0.388	0.439	0.294	0.277	0.239	0.158	0.174	0.157	0.007	0.058	0.093		115.2	0.497333	0.425	0.27	0.163	0.0526667		0.0445234	0.0323574	0.0281603	0.00953939	0.0432474
115.4	0.547	0.461	0.485	0.448	0.388	0.439	0.294	0.277	0.239	0.158	0.174	0.158	0.007	0.058	0.093		115.4	0.497667	0.425	0.27	0.163333	0.0526667		0.0443772	0.0323574	0.0281603	0.0092376	0.0432474
115.6	0.547	0.461	0.485	0.449	0.388	0.439	0.294	0.278	0.239	0.158	0.174	0.158	0.007	0.058	0.093		115.6	0.497667	0.425333	0.270333	0.163333	0.0526667		0.0443772	0.0327159	0.0282902	0.0092376	0.0432474
115.8	0.548	0.461	0.485	0.449	0.389	0.439	0.294	0.278	0.239	0.158	0.174	0.158	0.008	0.058	0.093		115.8	0.498	0.425667	0.270333	0.163333	0.053		0.0449333	0.0321455	0.0282902	0.0092376	0.04272
116	0.548	0.46	0.485	0.45	0.389	0.439	0.295	0.278	0.239	0.158	0.174	0.158	0.008	0.058	0.093		116	0.497667	0.426	0.270667	0.163333	0.053		0.0453468	0.0325115	0.0287112	0.0092376	0.04272
116.2	0.548	0.46	0.486	0.45	0.389	0.439	0.295	0.279	0.239	0.158	0.174	0.158	0.008	0.058	0.093		116.2	0.498	0.426	0.271	0.163333	0.053		0.0452106	0.0325115	0.0288444	0.0092376	0.04272
116.4	0.548	0.46	0.486	0.451	0.389	0.439	0.295	0.279	0.24	0.157	0.174	0.158	0.008	0.058	0.094		116.4	0.498	0.426333	0.271333	0.163	0.0533333		0.0452106	0.0328836	0.0282902	0.00953939	0.0431895
116.6	0.549	0.46	0.486	0.451	0.389	0.439	0.294	0.279	0.24	0.157	0.174	0.159	0.008	0.058	0.094		116.6	0.498333	0.426333	0.271	0.163333	0.0533333		0.0457639	0.0328836	0.0278747	0.00929157	0.0431895
116.8	0.549	0.46	0.487	0.452	0.389	0.439	0.294	0.279	0.24	0.157	0.175	0.159	0.008	0.058	0.094		116.8	0.498667	0.426667	0.271	0.163667	0.0533333		0.0456326	0.0332616	0.0278747	0.00986577	0.0431895
117	0.55	0.46	0.487	0.452	0.389	0.44	0.294	0.279	0.24	0.157	0.175	0.158	0.007	0.058	0.095		117	0.499	0.427	0.271	0.163333	0.0533333		0.0461844	0.0334515	0.0278747	0.010116	0.0441852
117.2	0.551	0.461	0.488	0.453	0.389	0.44	0.294	0.278	0.24	0.157	0.175	0.158	0.007	0.058	0.095		117.2	0.5	0.427333	0.270667	0.163333	0.0533333		0.0461844	0.033828	0.0277369	0.010116	0.0441852
117.4	0.551	0.461	0.488	0.453	0.389	0.44	0.294	0.278	0.24	0.157	0.175	0.158	0.007	0.057	0.095		117.4	0.5	0.427333	0.270667	0.163333	0.053		0.0461844	0.033828	0.0277369	0.010116	0.0441362
117.6	0.552	0.461	0.489	0.453	0.389	0.44	0.294	0.278	0.24	0.157	0.175	0.157	0.007	0.057	0.095		117.6	0.500667	0.427333	0.270667	0.163	0.053		0.0466083	0.033828	0.0277369	0.0103923	0.0441362
117.8	0.552	0.461	0.489	0.454	0.389	0.441	0.294	0.277	0.24	0.157	0.175	0.157	0.007	0.057	0.095		117.8	0.500667	0.428	0.270333	0.163	0.053		0.0466083	0.0343948	0.0276104	0.0103923	0.0441362
118	0.552	0.461	0.489	0.454	0.389	0.441	0.294	0.277	0.24	0.157	0.175	0.157	0.007	0.056	0.095		118	0.500667	0.428	0.270333	0.163	0.0526667		0.0466083	0.0343948	0.0276104	0.0103923	0.0440946
118.2	0.552	0.462	0.489	0.454	0.389	0.442	0.294	0.277	0.24	0.157	0.175	0.156	0.007	0.056	0.094		118.2	0.501	0.428333	0.270333	0.162667	0.0523333		0.0461844	0.0345881	0.0276104	0.0106927	0.0436157
118.4	0.552	0.462	0.489	0.454	0.389	0.442	0.294	0.277	0.24	0.158	0.175	0.156	0.006	0.056	0.094		118.4	0.501	0.428333	0.270333	0.163	0.052		0.0461844	0.0345881	0.0276104	0.0104403	0.0441362
118.6	0.552	0.462	0.489	0.454	0.389	0.442	0.295	0.277	0.24	0.158	0.175	0.156	0.006	0.056	0.094		118.6	0.501	0.428333	0.270667	0.163	0.052		0.0461844	0.0345881	0.0280416	0.0104403	0.0441362
118.8	0.551	0.463	0.489	0.454	0.389	0.443	0.295	0.277	0.24	0.158	0.175	0.157	0.006	0.055	0.094		118.8	0.501	0.428667	0.270667	0.163333	0.0516667		0.0452106	0.0347898	0.0280416	0.010116	0.0440946
119	0.551	0.463	0.489	0.454	0.389	0.443	0.295	0.277	0.239	0.158	0.175	0.157	0.006	0.055	0.094		119	0.501	0.428667	0.270333	0.163333	0.0516667		0.0452106	0.0347898	0.028589	0.010116	0.0440946
119.2	0.551	0.463	0.489	0.453	0.39	0.443	0.295	0.277	0.239	0.158	0.174	0.157	0.006	0.055	0.094		119.2	0.501	0.428667	0.270333	0.163	0.0516667		0.0452106	0.0338575	0.028589	0.00953939	0.0440946
119.4	0.551	0.463	0.489	0.453	0.39	0.443	0.296	0.277	0.239	0.158	0.174	0.158	0.006	0.055	0.093		119.4	0.501	0.428667	0.270667	0.163333	0.0513333		0.0452106	0.0338575	0.029023	0.0092376	0.0436157
119.6	0.551	0.463	0.489	0.453	0.39	0.443	0.296	0.277	0.239	0.158	0.174	0.158	0.006	0.055	0.093		119.6	0.501	0.428667	0.270667	0.163333	0.0513333		0.0452106	0.0338575	0.029023	0.0092376	0.0436157
119.8	0.55	0.463	0.489	0.453	0.39	0.443	0.296	0.278	0.239	0.158	0.173	0.158	0.006	0.055	0.093		119.8	0.500667	0.428667	0.271	0.163	0.0513333		0.044658	0.0338575	0.0291376	0.00866025	0.0436157
120	0.55	0.463	0.489	0.453	0.39	0.443	0.296	0.278	0.239	0.158	0.173	0.158	0.006	0.055	0.093		120	0.500667	0.428667	0.271	0.163	0.0513333		0.044658	0.0338575	0.0291376	0.00866025	0.0436157
120.2	0.526	0.437	0.46	0.433	0.368	0.42	0.282	0.264	0.224	0.149	0.163	0.149	0.002	0.049	0.086		120.2	0.474333	0.407	0.256667	0.153667	0.0456667		0.0461988	0.0343948	0.0296873	0.0080829	0.0420991
120.4	0.5	0.408	0.429	0.411	0.344	0.395	0.268	0.248	0.209	0.139	0.152	0.138	-0.004	0.042	0.079		120.4	0.445667	0.383333	0.241667	0.143	0.039		0.0482113	0.0349905	0.0300056	0.00781025	0.0415812
120.6	0.472	0.377	0.396	0.387	0.318	0.369	0.252	0.231	0.192	0.128	0.141	0.127	-0.009	0.035	0.072		120.6	0.415	0.358	0.225	0.132	0.0326667		0.0502693	0.0357911	0.0304467	0.00781025	0.0405504
120.8	0.443	0.345	0.362	0.363	0.292	0.342	0.235	0.214	0.174	0.117	0.128	0.115	-0.015	0.028	0.065		120.8	0.383333	0.332333	0.207667	0.12	0.026		0.0523673	0.0364737	0.0309892	0.007	0.0400375
121	0.413	0.313	0.329	0.338	0.265	0.315	0.219	0.196	0.156	0.106	0.117	0.104	-0.02	0.021	0.057		121	0.351667	0.306	0.190333	0.109	0.0193333		0.0537153	0.0373229	0.03188	0.007	0.038527
121.2	0.385	0.282	0.296	0.315	0.24	0.29	0.202	0.179	0.139	0.095	0.105	0.093	-0.026	0.014	0.05		121.2	0.321	0.281667	0.173333	0.0976667	0.0126667		0.0558659	0.0381881	0.03188	0.0064291	0.0380175
121.4	0.358	0.253	0.266	0.293	0.216	0.266	0.187	0.163	0.123	0.085	0.095	0.082	-0.031	0.007	0.044		121.4	0.292333	0.258333	0.157667	0.0873333	0.00666667		0.0572393	0.0390683	0.0323316	0.00680686	0.0375011
121.6	0.333	0.227	0.238	0.273	0.194	0.245	0.173	0.148	0.108	0.076	0.085	0.073	-0.035	0.002	0.038		121.6	0.266	0.237333	0.143	0.078	0.00166667		0.0582838	0.0400541	0.0327872	0.006245	0.0365011
121.8	0.312	0.205	0.216	0.256	0.176	0.228	0.16	0.136	0.096	0.069	0.077	0.066	-0.039	-0.003	0.033		121.8	0.244333	0.22	0.130667	0.0706667	-0.003		0.0588586	0.0405956	0.0323316	0.00568624	0.036
122	0.296	0.188	0.198	0.243	0.163	0.215	0.151	0.126	0.086	0.063	0.072	0.06	-0.041	-0.006	0.03		122	0.227333	0.207	0.121	0.065	-0.00566667		0.0596769	0.0405956	0.0327872	0.006245	0.0355012
122.2	0.285	0.177	0.188	0.235	0.154	0.207	0.144	0.119	0.08	0.059	0.068	0.056	-0.043	-0.008	0.028		122.2	0.216667	0.198667	0.114333	0.061	-0.00766667		0.0594334	0.041138	0.0322542	0.006245	0.0355012
122.4	0.276	0.168	0.179	0.228	0.147	0.201	0.138	0.113	0.074	0.056	0.065	0.053	-0.045	-0.01	0.027		122.4	0.207667	0.192	0.108333	0.058	-0.00933333		0.0594334	0.0412432	0.0322542	0.006245	0.0360046
122.6	0.268	0.16	0.171	0.222	0.14	0.195	0.133	0.109	0.069	0.053	0.063	0.05	-0.046	-0.011	0.025		122.6	0.199667	0.185667	0.103667	0.0553333	-0.0106667		0.0594334	0.0417892	0.0323316	0.00680686	0.0355012
122.8	0.261	0.153	0.164	0.217	0.135	0.19	0.129	0.105	0.065	0.051	0.061	0.048	-0.047	-0.012	0.024		122.8	0.192667	0.180667	0.0996667	0.0533333	-0.0116667		0.0594334	0.0417892	0.0323316	0.00680686	0.0355012
123	0.255	0.147	0.158	0.213	0.13	0.186	0.125	0.101	0.062	0.049	0.059	0.046	-0.048	-0.013	0.023		123	0.186667	0.176333	0.096	0.0513333	-0.0126667		0.0594334	0.042336	0.0317962	0.00680686	0.0355012
123.2	0.25	0.142	0.152	0.208	0.125	0.181	0.122	0.098	0.058	0.047	0.058	0.045	-0.049	-0.013	0.022		123.2	0.181333	0.171333	0.0926667	0.05	-0.0133333		0.0596769	0.042336	0.0323316	0.007	0.0355012
123.4	0.244	0.136	0.146	0.204	0.12	0.177	0.118	0.095	0.055	0.046	0.056	0.043	-0.05	-0.014	0.021		123.4	0.175333	0.167	0.0893333	0.0483333	-0.0143333		0.0596769	0.0428836	0.03188	0.00680686	0.0355012
123.6	0.239	0.13	0.14	0.2	0.116	0.172	0.115	0.092	0.052	0.044	0.054	0.041	-0.05	-0.015	0.02		123.6	0.169667	0.162667	0.0863333	0.0463333	-0.015		0.0602522	0.0427707	0.03188	0.00680686	0.035
123.8	0.234	0.125	0.135	0.195	0.111	0.168	0.112	0.089	0.049	0.043	0.052	0.04	-0.051	-0.015	0.019		123.8	0.164667	0.158	0.0833333	0.045	-0.0156667		0.0602522	0.0428836	0.03188	0.006245	0.0350048
124	0.229	0.119	0.129	0.191	0.107	0.164	0.11	0.086	0.046	0.041	0.05	0.039	-0.052	-0.016	0.018		124	0.159	0.154	0.0806667	0.0433333	-0.0166667		0.0608276	0.0428836	0.0323316	0.00585947	0.0350048
124.2	0.225	0.115	0.125	0.188	0.104	0.16	0.107	0.084	0.043	0.04	0.048	0.038	-0.052	-0.017	0.017		124.2	0.155	0.150667	0.078	0.042	-0.0173333		0.0608276	0.0427707	0.0324191	0.0052915	0.0345012
124.4	0.221	0.11	0.12	0.184	0.1	0.157	0.105	0.082	0.041	0.038	0.046	0.036	-0.053	-0.018	0.016		124.4	0.150333	0.147	0.076	0.04	-0.0183333		0.061403	0.0428836	0.0324191	0.0052915	0.0345012
124.6	0.217	0.106	0.116	0.181	0.097	0.153	0.103	0.079	0.039	0.037	0.044	0.035	-0.053	-0.019	0.016		124.6	0.146333	0.143667	0.0736667	0.0386667	-0.0186667		0.061403	0.0427707	0.0323316	0.00472582	0.0345012
124.8	0.213	0.103	0.112	0.177	0.094	0.15	0.101	0.077	0.036	0.035	0.043	0.034	-0.053	-0.02	0.015		124.8	0.142667	0.140333	0.0713333	0.0373333	-0.0193333		0.0610765	0.042336	0.0328684	0.00493288	0.0340049
125	0.21	0.099	0.108	0.174	0.091	0.146	0.098	0.075	0.034	0.034	0.041	0.033	-0.054	-0.02	0.014		125	0.139	0.137	0.069	0.036	-0.02		0.0616523	0.0422256	0.0324191	0.0043589	0.034
125.2	0.207	0.095	0.105	0.171	0.088	0.143	0.096	0.073	0.033	0.032	0.04	0.031	-0.054	-0.021	0.014		125.2	0.135667	0.134	0.0673333	0.0343333	-0.0203333		0.0619785	0.0422256	0.03188	0.00493288	0.0340049
125.4	0.204	0.092	0.101	0.168	0.085	0.14	0.094	0.07	0.031	0.031	0.038	0.03	-0.055	-0.022	0.013		125.4	0.132333	0.131	0.065	0.033	-0.0213333		0.0622281	0.0422256	0.0317962	0.0043589	0.0340049
125.6	0.201	0.089	0.097	0.165	0.082	0.137	0.092	0.068	0.029	0.029	0.037	0.029	-0.056	-0.023	0.012		125.6	0.129	0.128	0.063	0.0316667	-0.0223333		0.062482	0.0422256	0.0317962	0.0046188	0.0340049
125.8	0.198	0.086	0.094	0.162	0.079	0.134	0.09	0.066	0.026	0.028	0.036	0.027	-0.056	-0.024	0.012		125.8	0.126	0.125	0.0606667	0.0303333	-0.0226667		0.062482	0.0422256	0.0323316	0.00493288	0.0340196
126	0.196	0.083	0.091	0.16	0.076	0.131	0.088	0.064	0.024	0.027	0.035	0.026	-0.057	-0.025	0.011		126	0.123333	0.122333	0.0586667	0.0293333	-0.0236667		0.0630582	0.0426654	0.0323316	0.00493288	0.0340196
126.2	0.193	0.08	0.088	0.157	0.073	0.129	0.086	0.062	0.022	0.025	0.034	0.025	-0.057	-0.026	0.011		126.2	0.120333	0.119667	0.0566667	0.028	-0.024		0.0630582	0.0427707	0.0323316	0.00519615	0.0340441
126.4	0.191	0.077	0.085	0.155	0.071	0.126	0.084	0.059	0.02	0.025	0.033	0.024	-0.057	-0.026	0.01		126.4	0.117667	0.117333	0.0543333	0.0273333	-0.0243333		0.0636344	0.0426654	0.0322542	0.00493288	0.0335311
126.6	0.188	0.074	0.082	0.153	0.069	0.124	0.082	0.058	0.018	0.024	0.033	0.023	-0.058	-0.026	0.01		126.6	0.114667	0.115333	0.0526667	0.0266667	-0.0246667		0.0636344	0.0426654	0.0323316	0.00550757	0.0340196
126.8	0.185	0.071	0.08	0.151	0.066	0.121	0.08	0.056	0.017	0.023	0.033	0.022	-0.058	-0.026	0.01		126.8	0.112	0.112667	0.051	0.026	-0.0246667		0.0633798	0.0431084	0.0317962	0.00608276	0.0340196
127	0.182	0.068	0.077	0.149	0.064	0.119	0.078	0.054	0.015	0.022	0.033	0.021	-0.058	-0.027	0.009		127	0.109	0.110667	0.049	0.0253333	-0.0253333		0.0633798	0.0431084	0.0317962	0.00665833	0.0335311
127.2	0.179	0.065	0.074	0.147	0.062	0.117	0.077	0.052	0.013	0.022	0.032	0.02	-0.058	-0.027	0.009		127.2	0.106	0.108667	0.0473333	0.0246667	-0.0253333		0.0633798	0.0431084	0.0322542	0.0064291	0.0335311
127.4	0.177	0.063	0.071	0.145	0.059	0.115	0.075	0.05	0.012	0.021	0.032	0.019	-0.058	-0.027	0.008		127.4	0.103667	0.106333	0.0456667	0.024	-0.0256667		0.0636344	0.0436501	0.0317228	0.007	0.0330202
127.6	0.174	0.06	0.069	0.143	0.057	0.113	0.073	0.049	0.01	0.02	0.031	0.019	-0.059	-0.028	0.007		127.6	0.101	0.104333	0.044	0.0233333	-0.0266667		0.0633798	0.0436501	0.0317962	0.00665833	0.0330202
127.8	0.171	0.057	0.066	0.141	0.055	0.112	0.072	0.048	0.009	0.019	0.031	0.018	-0.059	-0.028	0.007		127.8	0.098	0.102667	0.043	0.0226667	-0.0266667		0.0633798	0.0437531	0.0317962	0.00723418	0.0330202
128	0.169	0.054	0.064	0.139	0.053	0.111	0.071	0.047	0.008	0.019	0.03	0.017	-0.059	-0.029	0.006		128	0.0956667	0.101	0.042	0.022	-0.0273333		0.063705	0.0438634	0.0317962	0.007	0.032532
128.2	0.166	0.052	0.061	0.138	0.051	0.109	0.069	0.046	0.007	0.018	0.029	0.016	-0.059	-0.029	0.006		128.2	0.093	0.0993333	0.0406667	0.021	-0.0273333		0.0633798	0.0442982	0.0313422	0.007	0.032532
128.4	0.164	0.049	0.059	0.136	0.05	0.108	0.068	0.046	0.007	0.017	0.028	0.015	-0.06	-0.029	0.005		128.4	0.0906667	0.098	0.0403333	0.02	-0.028		0.063705	0.0438634	0.0308923	0.007	0.0325115
128.6	0.162	0.047	0.057	0.134	0.048	0.106	0.067	0.045	0.006	0.016	0.027	0.014	-0.06	-0.03	0.005		128.6	0.0886667	0.096	0.0393333	0.019	-0.0283333		0.063705	0.0438634	0.0308923	0.007	0.032532
128.8	0.159	0.045	0.055	0.133	0.046	0.105	0.066	0.045	0.005	0.015	0.026	0.013	-0.06	-0.03	0.004		128.8	0.0863333	0.0946667	0.0386667	0.018	-0.0286667		0.0631295	0.044411	0.0309892	0.007	0.0320208
129	0.157	0.043	0.053	0.131	0.044	0.103	0.065	0.044	0.004	0.014	0.025	0.012	-0.061	-0.031	0.003		129	0.0843333	0.0926667	0.0376667	0.017	-0.0296667		0.0631295	0.044411	0.0309892	0.007	0.0320208
129.2	0.155	0.041	0.05	0.13	0.043	0.101	0.063	0.043	0.003	0.013	0.024	0.011	-0.061	-0.031	0.003		129.2	0.082	0.0913333	0.0363333	0.016	-0.0296667		0.0633798	0.0442982	0.0305505	0.007	0.0320208
129.4	0.153	0.039	0.048	0.128	0.041	0.1	0.062	0.042	0.002	0.013	0.023	0.011	-0.061	-0.032	0.003		129.4	0.08	0.0896667	0.0353333	0.0156667	-0.03		0.0633798	0.044411	0.0305505	0.0064291	0.0320468
129.6	0.151	0.037	0.046	0.127	0.039	0.098	0.061	0.04	0.001	0.012	0.022	0.01	-0.062	-0.032	0.003		129.6	0.078	0.088	0.034	0.0146667	-0.0303333		0.0633798	0.0448442	0.0304467	0.0064291	0.032532
129.8	0.149	0.036	0.044	0.125	0.038	0.097	0.06	0.039	-0.001	0.012	0.022	0.009	-0.062	-0.033	0.003		129.8	0.0763333	0.0866667	0.0326667	0.0143333	-0.0306667		0.0630582	0.044411	0.0309892	0.00680686	0.0325628
130	0.148	0.034	0.043	0.123	0.037	0.095	0.059	0.038	-0.002	0.011	0.021	0.009	-0.062	-0.033	0.003		130	0.075	0.085	0.0316667	0.0136667	-0.0306667		0.0633798	0.0438634	0.0309892	0.0064291	0.0325628
130.2	0.146	0.032	0.041	0.122	0.035	0.094	0.058	0.037	-0.003	0.011	0.02	0.008	-0.062	-0.033	0.003		130.2	0.073	0.0836667	0.0306667	0.013	-0.0306667		0.0633798	0.044411	0.0309892	0.006245	0.0325628
130.4	0.144	0.031	0.04	0.12	0.034	0.092	0.057	0.036	-0.003	0.01	0.02	0.008	-0.062	-0.034	0.002		130.4	0.0716667	0.082	0.03	0.0126667	-0.0313333		0.0628039	0.0438634	0.0304467	0.0064291	0.0320832
130.6	0.142	0.029	0.038	0.119	0.033	0.091	0.057	0.035	-0.004	0.01	0.02	0.007	-0.062	-0.034	0.002		130.6	0.0696667	0.081	0.0293333	0.0123333	-0.0313333		0.0628039	0.0438634	0.0308923	0.00680686	0.0320832
130.8	0.14	0.027	0.036	0.117	0.032	0.09	0.056	0.034	-0.005	0.01	0.019	0.006	-0.063	-0.035	0.001		130.8	0.0676667	0.0796667	0.0283333	0.0116667	-0.0323333		0.0628039	0.0434319	0.0308923	0.00665833	0.0320832
131	0.138	0.025	0.035	0.116	0.031	0.088	0.055	0.033	-0.006	0.009	0.019	0.006	-0.063	-0.035	0.001		131	0.066	0.0783333	0.0273333	0.0113333	-0.0323333		0.062554	0.0433167	0.0308923	0.00680686	0.0320832
131.2	0.137	0.024	0.033	0.115	0.03	0.087	0.054	0.032	-0.007	0.009	0.019	0.005	-0.063	-0.035	0		131.2	0.0646667	0.0773333	0.0263333	0.011	-0.0326667		0.0628039	0.0433167	0.0308923	0.0072111	0.0315647
131.4	0.136	0.023	0.032	0.114	0.029	0.086	0.053	0.031	-0.007	0.009	0.018	0.005	-0.063	-0.035	-0.001		131.4	0.0636667	0.0763333	0.0256667	0.0106667	-0.033		0.0628039	0.0433167	0.0303535	0.00665833	0.0310483
131.6	0.135	0.021	0.03	0.113	0.028	0.085	0.052	0.03	-0.008	0.009	0.018	0.004	-0.063	-0.036	-0.001		131.6	0.062	0.0753333	0.0246667	0.0103333	-0.0333333		0.0633798	0.0433167	0.0303535	0.0070946	0.0310859
131.8	0.134	0.02	0.03	0.112	0.026	0.084	0.052	0.029	-0.009	0.008	0.017	0.003	-0.064	-0.036	-0.002		131.8	0.0613333	0.074	0.024	0.00933333	-0.034		0.0631295	0.0438634	0.0308058	0.0070946	0.0310483
132	0.133	0.019	0.029	0.11	0.025	0.083	0.051	0.029	-0.01	0.008	0.016	0.003	-0.064	-0.036	-0.002		132	0.0603333	0.0726667	0.0233333	0.009	-0.034		0.0631295	0.0434319	0.0308923	0.00655744	0.0310483
132.2	0.132	0.018	0.027	0.109	0.024	0.082	0.05	0.028	-0.01	0.007	0.015	0.002	-0.065	-0.036	-0.003		132.2	0.059	0.0716667	0.0226667	0.008	-0.0346667		0.0633798	0.0434319	0.0303535	0.00655744	0.0310215
132.4	0.131	0.017	0.026	0.108	0.023	0.081	0.049	0.027	-0.011	0.006	0.015	0.001	-0.065	-0.036	-0.003		132.4	0.058	0.0706667	0.0216667	0.00733333	-0.0346667		0.0633798	0.0434319	0.0303535	0.0070946	0.0310215
132.6	0.13	0.016	0.025	0.106	0.021	0.079	0.049	0.027	-0.012	0.006	0.014	0.001	-0.065	-0.036	-0.004		132.6	0.057	0.0686667	0.0213333	0.007	-0.035		0.0633798	0.0434319	0.0308923	0.00655744	0.0305123
132.8	0.13	0.016	0.024	0.105	0.02	0.078	0.048	0.026	-0.012	0.005	0.013	0	-0.065	-0.036	-0.004		132.8	0.0566667	0.0676667	0.0206667	0.006	-0.035		0.0636344	0.0434319	0.0303535	0.00655744	0.0305123
133	0.129	0.015	0.024	0.104	0.019	0.077	0.047	0.025	-0.013	0.005	0.012	0	-0.065	-0.036	-0.004		133	0.056	0.0666667	0.0196667	0.00566667	-0.035		0.0633798	0.0434319	0.0303535	0.00602771	0.0305123
133.2	0.128	0.014	0.023	0.104	0.018	0.076	0.046	0.024	-0.014	0.004	0.012	0	-0.065	-0.036	-0.004		133.2	0.055	0.066	0.0186667	0.00533333	-0.035		0.0633798	0.0438634	0.0303535	0.0061101	0.0305123
133.4	0.127	0.013	0.022	0.103	0.017	0.075	0.045	0.024	-0.014	0.004	0.011	-0.001	-0.066	-0.036	-0.004		133.4	0.054	0.065	0.0183333	0.00466667	-0.0353333		0.0633798	0.0438634	0.0299054	0.00602771	0.0310054
133.6	0.126	0.012	0.021	0.102	0.016	0.074	0.044	0.023	-0.015	0.003	0.011	-0.001	-0.066	-0.036	-0.004		133.6	0.053	0.064	0.0173333	0.00433333	-0.0353333		0.0633798	0.0438634	0.0299054	0.0061101	0.0310054
133.8	0.126	0.011	0.021	0.101	0.015	0.073	0.043	0.022	-0.016	0.002	0.01	-0.001	-0.066	-0.037	-0.004		133.8	0.0526667	0.063	0.0163333	0.00366667	-0.0356667		0.063705	0.0438634	0.0299054	0.00568624	0.0310215
134	0.124	0.01	0.019	0.099	0.014	0.071	0.042	0.021	-0.017	0.002	0.01	-0.002	-0.066	-0.037	-0.004		134	0.051	0.0613333	0.0153333	0.00333333	-0.0356667		0.0633798	0.0433167	0.0299054	0.0061101	0.0310215
134.2	0.123	0.008	0.018	0.098	0.013	0.07	0.041	0.02	-0.018	0.001	0.009	-0.002	-0.066	-0.038	-0.004		134.2	0.0496667	0.0603333	0.0143333	0.00266667	-0.036		0.063705	0.0433167	0.0299054	0.00568624	0.0310483
134.4	0.122	0.007	0.017	0.098	0.012	0.069	0.04	0.02	-0.018	0.001	0.009	-0.002	-0.066	-0.038	-0.005		134.4	0.0486667	0.0596667	0.014	0.00266667	-0.0363333		0.063705	0.0437531	0.0294618	0.00568624	0.0305341
134.6	0.12	0.005	0.015	0.097	0.012	0.068	0.04	0.019	-0.019	0.001	0.009	-0.003	-0.066	-0.038	-0.005		134.6	0.0466667	0.059	0.0133333	0.00233333	-0.0363333		0.063705	0.0432088	0.0299054	0.0061101	0.0305341
134.8	0.119	0.004	0.014	0.096	0.011	0.067	0.039	0.019	-0.02	0	0.009	-0.003	-0.066	-0.039	-0.005		134.8	0.0456667	0.058	0.0126667	0.002	-0.0366667		0.063705	0.0432088	0.0300056	0.006245	0.0305669
135	0.117	0.003	0.012	0.095	0.01	0.066	0.039	0.019	-0.02	0	0.009	-0.003	-0.066	-0.039	-0.005		135	0.044	0.057	0.0126667	0.002	-0.0366667		0.0633798	0.0432088	0.0300056	0.006245	0.0305669
135.2	0.116	0.002	0.011	0.095	0.01	0.065	0.038	0.019	-0.021	0	0.009	-0.003	-0.066	-0.039	-0.005		135.2	0.043	0.0566667	0.012	0.002	-0.0366667		0.0633798	0.0431084	0.0301164	0.006245	0.0305669
135.4	0.115	0.001	0.009	0.094	0.009	0.064	0.037	0.018	-0.021	0.001	0.009	-0.004	-0.066	-0.039	-0.005		135.4	0.0416667	0.0556667	0.0113333	0.002	-0.0366667		0.0636344	0.0431084	0.0295691	0.00655744	0.0305669
135.6	0.114	0	0.008	0.093	0.008	0.064	0.037	0.017	-0.022	0	0.009	-0.004	-0.066	-0.039	-0.005		135.6	0.0406667	0.055	0.0106667	0.00166667	-0.0366667		0.0636344	0.0432088	0.0300056	0.00665833	0.0305669
135.8	0.113	-0.001	0.007	0.092	0.008	0.063	0.036	0.017	-0.023	0	0.009	-0.005	-0.067	-0.04	-0.005		135.8	0.0396667	0.0543333	0.01	0.00133333	-0.0373333		0.0636344	0.0426654	0.0301164	0.0070946	0.0310859
136	0.111	-0.002	0.006	0.091	0.007	0.063	0.035	0.016	-0.023	0	0.008	-0.005	-0.067	-0.04	-0.005		136	0.0383333	0.0536667	0.00933333	0.001	-0.0373333		0.0630582	0.0427707	0.0295691	0.00655744	0.0310859
136.2	0.11	-0.003	0.004	0.09	0.006	0.062	0.034	0.015	-0.024	0	0.008	-0.006	-0.068	-0.04	-0.005		136.2	0.037	0.0526667	0.00833333	0.000666667	-0.0376667		0.0633167	0.0427707	0.0295691	0.00702377	0.0315647
136.4	0.109	-0.004	0.004	0.089	0.005	0.061	0.034	0.015	-0.025	0	0.008	-0.006	-0.068	-0.04	-0.005		136.4	0.0363333	0.0516667	0.008	0.000666667	-0.0376667		0.0630582	0.0427707	0.0301164	0.00702377	0.0315647
136.6	0.108	-0.004	0.003	0.088	0.004	0.061	0.033	0.014	-0.025	0	0.007	-0.007	-0.068	-0.04	-0.005		136.6	0.0356667	0.051	0.00733333	0	-0.0376667		0.0627402	0.0428836	0.0295691	0.007	0.0315647
136.8	0.107	-0.005	0.002	0.087	0.003	0.06	0.032	0.014	-0.026	-0.001	0.007	-0.007	-0.068	-0.04	-0.005		136.8	0.0346667	0.05	0.00666667	-0.000333333	-0.0376667		0.0627402	0.0428836	0.0296873	0.00702377	0.0315647
137	0.106	-0.006	0.001	0.086	0.002	0.059	0.032	0.013	-0.026	-0.001	0.006	-0.008	-0.068	-0.04	-0.006		137	0.0336667	0.049	0.00633333	-0.001	-0.038		0.0627402	0.0428836	0.0295691	0.007	0.0310483
137.2	0.105	-0.007	0.001	0.085	0.002	0.058	0.031	0.013	-0.026	-0.002	0.006	-0.008	-0.069	-0.04	-0.006		137.2	0.033	0.0483333	0.006	-0.00133333	-0.0383333		0.062482	0.042336	0.0291376	0.00702377	0.0315331
137.4	0.105	-0.008	0	0.084	0.001	0.057	0.031	0.012	-0.026	-0.002	0.005	-0.009	-0.069	-0.04	-0.007		137.4	0.0323333	0.0473333	0.00566667	-0.002	-0.0386667		0.0630582	0.042336	0.029023	0.007	0.0310215
137.6	0.104	-0.009	-0.001	0.084	0	0.057	0.03	0.012	-0.027	-0.003	0.004	-0.01	-0.069	-0.04	-0.007		137.6	0.0313333	0.047	0.005	-0.003	-0.0386667		0.0630582	0.0428836	0.0291376	0.007	0.0310215
137.8	0.103	-0.01	-0.002	0.083	0	0.056	0.03	0.011	-0.027	-0.004	0.004	-0.011	-0.069	-0.041	-0.008		137.8	0.0303333	0.0463333	0.00466667	-0.00366667	-0.0393333		0.0630582	0.042336	0.029023	0.00750555	0.0305341
138	0.102	-0.011	-0.003	0.082	-0.001	0.055	0.029	0.011	-0.027	-0.004	0.003	-0.011	-0.069	-0.041	-0.008		138	0.0293333	0.0453333	0.00433333	-0.004	-0.0393333		0.0630582	0.042336	0.028589	0.007	0.0305341
138.2	0.101	-0.012	-0.004	0.081	-0.002	0.054	0.029	0.01	-0.027	-0.005	0.002	-0.012	-0.07	-0.041	-0.008		138.2	0.0283333	0.0443333	0.004	-0.005	-0.0396667		0.0630582	0.042336	0.0284781	0.007	0.0310215
138.4	0.101	-0.013	-0.005	0.081	-0.002	0.054	0.028	0.01	-0.028	-0.006	0.002	-0.012	-0.07	-0.041	-0.009		138.4	0.0276667	0.0443333	0.00333333	-0.00533333	-0.04		0.0636344	0.042336	0.028589	0.00702377	0.0305123
138.6	0.1	-0.014	-0.006	0.08	-0.003	0.053	0.028	0.009	-0.028	-0.006	0.002	-0.012	-0.07	-0.041	-0.009		138.6	0.0266667	0.0433333	0.003	-0.00533333	-0.04		0.0636344	0.042336	0.0284781	0.00702377	0.0305123
138.8	0.099	-0.015	-0.006	0.079	-0.003	0.053	0.028	0.009	-0.029	-0.006	0.001	-0.012	-0.07	-0.041	-0.009		138.8	0.026	0.043	0.00266667	-0.00566667	-0.04		0.0633798	0.0419047	0.029023	0.00650641	0.0305123
139	0.099	-0.015	-0.007	0.079	-0.003	0.052	0.027	0.008	-0.029	-0.006	0.001	-0.012	-0.07	-0.041	-0.009		139	0.0256667	0.0426667	0.002	-0.00566667	-0.04		0.0636344	0.0417892	0.0284781	0.00650641	0.0305123
139.2	0.098	-0.016	-0.008	0.079	-0.004	0.052	0.027	0.007	-0.03	-0.006	0.001	-0.012	-0.07	-0.04	-0.009		139.2	0.0246667	0.0423333	0.00133333	-0.00566667	-0.0396667		0.0636344	0.042336	0.0289194	0.00650641	0.0305014
139.4	0.098	-0.016	-0.009	0.078	-0.004	0.052	0.026	0.006	-0.031	-0.006	0.001	-0.012	-0.07	-0.041	-0.008		139.4	0.0243333	0.042	0.000333333	-0.00566667	-0.0396667		0.0638931	0.0419047	0.0289194	0.00650641	0.0310215
139.6	0.097	-0.017	-0.009	0.078	-0.005	0.051	0.025	0.006	-0.031	-0.006	0.001	-0.012	-0.07	-0.041	-0.009		139.6	0.0236667	0.0413333	0	-0.00566667	-0.04		0.0636344	0.042336	0.0284781	0.00650641	0.0305123
139.8	0.096	-0.017	-0.01	0.077	-0.006	0.051	0.024	0.005	-0.032	-0.006	0.001	-0.012	-0.07	-0.041	-0.009		139.8	0.023	0.0406667	-0.001	-0.00566667	-0.04		0.0633167	0.0424539	0.0284781	0.00650641	0.0305123
140	0.095	-0.018	-0.01	0.077	-0.007	0.05	0.023	0.004	-0.033	-0.006	0.001	-0.012	-0.07	-0.041	-0.009		140	0.0223333	0.04	-0.002	-0.00566667	-0.04		0.0630582	0.0428836	0.0284781	0.00650641	0.0305123
140.2	0.095	-0.019	-0.011	0.076	-0.008	0.05	0.022	0.003	-0.034	-0.006	0.001	-0.012	-0.07	-0.041	-0.009		140.2	0.0216667	0.0393333	-0.003	-0.00566667	-0.04		0.0636344	0.0430039	0.0284781	0.00650641	0.0305123
140.4	0.094	-0.02	-0.012	0.075	-0.008	0.049	0.022	0.003	-0.034	-0.006	0.001	-0.012	-0.07	-0.041	-0.009		140.4	0.0206667	0.0386667	-0.003	-0.00566667	-0.04		0.0636344	0.0424539	0.0284781	0.00650641	0.0305123
140.6	0.093	-0.021	-0.012	0.075	-0.009	0.048	0.021	0.002	-0.034	-0.006	0.001	-0.011	-0.069	-0.041	-0.009		140.6	0.02	0.038	-0.00366667	-0.00533333	-0.0396667		0.0633798	0.0428836	0.0279344	0.00602771	0.0300222
140.8	0.092	-0.022	-0.013	0.074	-0.01	0.048	0.021	0.002	-0.035	-0.007	0.001	-0.011	-0.069	-0.041	-0.009		140.8	0.019	0.0373333	-0.004	-0.00566667	-0.0396667		0.0633798	0.0430039	0.0284781	0.0061101	0.0300222
141	0.091	-0.023	-0.014	0.073	-0.01	0.047	0.021	0.002	-0.035	-0.007	0.001	-0.011	-0.069	-0.041	-0.009		141	0.018	0.0366667	-0.004	-0.00566667	-0.0396667		0.0633798	0.0424539	0.0284781	0.0061101	0.0300222
141.2	0.091	-0.023	-0.014	0.072	-0.011	0.046	0.021	0.002	-0.035	-0.008	0.001	-0.011	-0.069	-0.041	-0.009		141.2	0.018	0.0356667	-0.004	-0.006	-0.0396667		0.0633798	0.0424539	0.0284781	0.006245	0.0300222
141.4	0.09	-0.024	-0.015	0.072	-0.011	0.046	0.021	0.002	-0.035	-0.008	0.001	-0.011	-0.069	-0.042	-0.01		141.4	0.017	0.0356667	-0.004	-0.006	-0.0403333		0.0633798	0.0424539	0.0284781	0.006245	0.0295353
141.6	0.089	-0.025	-0.016	0.072	-0.012	0.045	0.021	0.002	-0.035	-0.009	0	-0.012	-0.069	-0.042	-0.01		141.6	0.016	0.035	-0.004	-0.007	-0.0403333		0.0633798	0.0428836	0.0284781	0.006245	0.0295353
141.8	0.089	-0.026	-0.017	0.071	-0.012	0.044	0.02	0.002	-0.035	-0.009	0	-0.012	-0.069	-0.043	-0.01		141.8	0.0153333	0.0343333	-0.00433333	-0.007	-0.0406667		0.0639557	0.042336	0.0280416	0.006245	0.0295691
142	0.088	-0.027	-0.018	0.071	-0.012	0.044	0.02	0.002	-0.035	-0.01	0	-0.012	-0.069	-0.043	-0.01		142	0.0143333	0.0343333	-0.00433333	-0.00733333	-0.0406667		0.0639557	0.042336	0.0280416	0.0064291	0.0295691
142.2	0.087	-0.028	-0.018	0.07	-0.012	0.043	0.019	0.002	-0.036	-0.01	0	-0.012	-0.069	-0.043	-0.01		142.2	0.0136667	0.0336667	-0.005	-0.00733333	-0.0406667		0.063705	0.0417892	0.0281603	0.0064291	0.0295691
142.4	0.086	-0.028	-0.019	0.07	-0.013	0.043	0.019	0.001	-0.036	-0.011	0	-0.013	-0.069	-0.043	-0.01		142.4	0.013	0.0333333	-0.00533333	-0.008	-0.0406667		0.0633798	0.042336	0.0280416	0.007	0.0295691
142.6	0.086	-0.029	-0.02	0.069	-0.013	0.042	0.018	0.001	-0.037	-0.011	0	-0.013	-0.069	-0.043	-0.01		142.6	0.0123333	0.0326667	-0.006	-0.008	-0.0406667		0.0639557	0.0417892	0.0281603	0.007	0.0295691
142.8	0.085	-0.029	-0.02	0.069	-0.013	0.042	0.017	0	-0.037	-0.011	-0.001	-0.013	-0.068	-0.043	-0.01		142.8	0.012	0.0326667	-0.00666667	-0.00833333	-0.0403333		0.0633798	0.0417892	0.0276104	0.0064291	0.0290918
143	0.085	-0.029	-0.021	0.069	-0.013	0.041	0.017	0	-0.037	-0.011	-0.001	-0.014	-0.068	-0.042	-0.009		143	0.0116667	0.0323333	-0.00666667	-0.00866667	-0.0396667		0.0636344	0.0416813	0.0276104	0.00680686	0.0295691
143.2	0.084	-0.029	-0.021	0.068	-0.014	0.041	0.016	0	-0.038	-0.011	-0.001	-0.014	-0.068	-0.042	-0.009		143.2	0.0113333	0.0316667	-0.00733333	-0.00866667	-0.0396667		0.0630582	0.0417892	0.0277369	0.00680686	0.0295691
143.4	0.084	-0.029	-0.022	0.068	-0.014	0.04	0.016	-0.001	-0.038	-0.011	-0.001	-0.015	-0.068	-0.042	-0.01		143.4	0.011	0.0313333	-0.00766667	-0.009	-0.04		0.0633167	0.0416813	0.0276104	0.0072111	0.0290517
143.6	0.083	-0.029	-0.022	0.067	-0.014	0.04	0.015	-0.001	-0.038	-0.011	-0.001	-0.015	-0.068	-0.042	-0.01		143.6	0.0106667	0.031	-0.008	-0.009	-0.04		0.0627402	0.0412432	0.0271846	0.0072111	0.0290517
143.8	0.083	-0.03	-0.023	0.067	-0.015	0.039	0.015	-0.002	-0.039	-0.012	-0.002	-0.016	-0.069	-0.043	-0.011		143.8	0.01	0.0303333	-0.00866667	-0.01	-0.041		0.0633167	0.0416813	0.0276104	0.0072111	0.0290517
144	0.082	-0.031	-0.024	0.066	-0.015	0.039	0.015	-0.002	-0.039	-0.012	-0.002	-0.017	-0.07	-0.043	-0.012		144	0.009	0.03	-0.00866667	-0.0103333	-0.0416667		0.0633167	0.0412432	0.0276104	0.00763763	0.029023
144.2	0.082	-0.031	-0.024	0.066	-0.015	0.038	0.014	-0.003	-0.04	-0.012	-0.002	-0.017	-0.07	-0.044	-0.012		144.2	0.009	0.0296667	-0.00966667	-0.0103333	-0.042		0.0633167	0.041138	0.0276104	0.00763763	0.0290517
144.4	0.081	-0.032	-0.025	0.065	-0.015	0.038	0.014	-0.003	-0.04	-0.013	-0.003	-0.018	-0.071	-0.044	-0.013		144.4	0.008	0.0293333	-0.00966667	-0.0113333	-0.0426667		0.0633167	0.0406981	0.0276104	0.00763763	0.029023
144.6	0.081	-0.033	-0.026	0.064	-0.016	0.037	0.014	-0.003	-0.04	-0.013	-0.003	-0.018	-0.072	-0.044	-0.013		144.6	0.00733333	0.0283333	-0.00966667	-0.0113333	-0.043		0.0638931	0.0406981	0.0276104	0.00763763	0.0295127
144.8	0.08	-0.033	-0.027	0.064	-0.016	0.036	0.014	-0.003	-0.041	-0.013	-0.004	-0.018	-0.073	-0.045	-0.014		144.8	0.00666667	0.028	-0.01	-0.0116667	-0.044		0.0635793	0.0405956	0.0281603	0.0070946	0.0295127
145	0.08	-0.034	-0.027	0.063	-0.016	0.036	0.014	-0.003	-0.04	-0.013	-0.004	-0.018	-0.073	-0.045	-0.014		145	0.00633333	0.0276667	-0.00966667	-0.0116667	-0.044		0.0638931	0.0401539	0.0276104	0.0070946	0.0295127
145.2	0.079	-0.034	-0.028	0.063	-0.017	0.035	0.014	-0.003	-0.04	-0.013	-0.004	-0.018	-0.073	-0.045	-0.014		145.2	0.00566667	0.027	-0.00966667	-0.0116667	-0.044		0.0635793	0.0405956	0.0276104	0.0070946	0.0295127
145.4	0.079	-0.035	-0.028	0.062	-0.017	0.035	0.014	-0.003	-0.04	-0.013	-0.004	-0.018	-0.073	-0.046	-0.013		145.4	0.00533333	0.0266667	-0.00966667	-0.0116667	-0.044		0.0638931	0.0401539	0.0276104	0.0070946	0.03005
145.6	0.079	-0.035	-0.029	0.062	-0.018	0.034	0.014	-0.003	-0.04	-0.013	-0.004	-0.018	-0.073	-0.046	-0.013		145.6	0.005	0.026	-0.00966667	-0.0116667	-0.044		0.0641561	0.0405956	0.0276104	0.0070946	0.03005
145.8	0.078	-0.036	-0.029	0.061	-0.018	0.034	0.013	-0.004	-0.04	-0.013	-0.004	-0.018	-0.073	-0.046	-0.013		145.8	0.00433333	0.0256667	-0.0103333	-0.0116667	-0.044		0.0638931	0.0401539	0.0270617	0.0070946	0.03005
146	0.078	-0.036	-0.03	0.061	-0.018	0.034	0.012	-0.004	-0.04	-0.014	-0.005	-0.018	-0.073	-0.046	-0.013		146	0.004	0.0256667	-0.0106667	-0.0123333	-0.044		0.0641561	0.0401539	0.0266333	0.00665833	0.03005
146.2	0.077	-0.037	-0.03	0.061	-0.019	0.033	0.011	-0.005	-0.041	-0.014	-0.004	-0.018	-0.073	-0.046	-0.013		146.2	0.00333333	0.025	-0.0116667	-0.012	-0.044		0.0638931	0.0405956	0.0266333	0.0072111	0.03005
146.4	0.077	-0.037	-0.03	0.061	-0.019	0.033	0.011	-0.005	-0.041	-0.014	-0.004	-0.018	-0.073	-0.045	-0.013		146.4	0.00333333	0.025	-0.0116667	-0.012	-0.0436667		0.0638931	0.0405956	0.0266333	0.0072111	0.0300222
146.6	0.077	-0.038	-0.03	0.06	-0.019	0.033	0.01	-0.006	-0.042	-0.014	-0.004	-0.018	-0.073	-0.045	-0.013		146.6	0.003	0.0246667	-0.0126667	-0.012	-0.0436667		0.0642106	0.0401539	0.0266333	0.0072111	0.0300222
146.8	0.076	-0.038	-0.03	0.06	-0.02	0.033	0.009	-0.006	-0.042	-0.014	-0.004	-0.018	-0.073	-0.044	-0.012		146.8	0.00266667	0.0243333	-0.013	-0.012	-0.043		0.0636344	0.0406981	0.0262107	0.0072111	0.0305123
147	0.076	-0.038	-0.03	0.06	-0.02	0.033	0.008	-0.007	-0.042	-0.014	-0.003	-0.017	-0.072	-0.044	-0.012		147	0.00266667	0.0243333	-0.0136667	-0.0113333	-0.0426667		0.0636344	0.0406981	0.025658	0.00737111	0.0300222
147.2	0.075	-0.038	-0.031	0.059	-0.02	0.033	0.008	-0.008	-0.043	-0.014	-0.003	-0.017	-0.072	-0.043	-0.012		147.2	0.002	0.024	-0.0143333	-0.0113333	-0.0423333		0.0633167	0.0402616	0.0260832	0.00737111	0.0300056
147.4	0.075	-0.039	-0.031	0.059	-0.02	0.033	0.007	-0.008	-0.043	-0.015	-0.003	-0.018	-0.073	-0.044	-0.012		147.4	0.00166667	0.024	-0.0146667	-0.012	-0.043		0.0636344	0.0402616	0.025658	0.00793725	0.0305123
147.6	0.075	-0.039	-0.031	0.059	-0.021	0.033	0.007	-0.009	-0.044	-0.015	-0.004	-0.018	-0.073	-0.044	-0.013		147.6	0.00166667	0.0236667	-0.0153333	-0.0123333	-0.0433333		0.0636344	0.0408085	0.0260832	0.00737111	0.0300056
147.8	0.075	-0.04	-0.031	0.058	-0.021	0.033	0.006	-0.01	-0.044	-0.016	-0.004	-0.018	-0.074	-0.045	-0.013		147.8	0.00133333	0.0233333	-0.016	-0.0126667	-0.044		0.0639557	0.0403774	0.0255343	0.00757188	0.0305123
148	0.074	-0.04	-0.032	0.058	-0.022	0.032	0.006	-0.011	-0.045	-0.016	-0.004	-0.019	-0.074	-0.045	-0.014		148	0.000666667	0.0226667	-0.0166667	-0.013	-0.0443333		0.0636344	0.0408085	0.0259679	0.00793725	0.0300056
148.2	0.074	-0.041	-0.032	0.057	-0.022	0.032	0.005	-0.011	-0.046	-0.016	-0.005	-0.019	-0.074	-0.046	-0.014		148.2	0.000333333	0.0223333	-0.0173333	-0.0133333	-0.0446667		0.0639557	0.0403774	0.0260832	0.00737111	0.0300222
148.4	0.073	-0.041	-0.033	0.057	-0.023	0.031	0.005	-0.012	-0.046	-0.016	-0.005	-0.02	-0.074	-0.046	-0.014		148.4	-0.000333333	0.0216667	-0.0176667	-0.0136667	-0.0446667		0.0636344	0.0408085	0.0259679	0.00776745	0.0300222
148.6	0.073	-0.042	-0.034	0.056	-0.023	0.031	0.005	-0.012	-0.047	-0.016	-0.005	-0.02	-0.074	-0.046	-0.014		148.6	-0.001	0.0213333	-0.018	-0.0136667	-0.0446667		0.0642106	0.0403774	0.0265141	0.00776745	0.0300222
148.8	0.072	-0.043	-0.035	0.056	-0.024	0.03	0.005	-0.012	-0.047	-0.016	-0.005	-0.02	-0.074	-0.046	-0.014		148.8	-0.002	0.0206667	-0.018	-0.0136667	-0.0446667		0.0642106	0.0408085	0.0265141	0.00776745	0.0300222
149	0.071	-0.044	-0.035	0.055	-0.024	0.029	0.005	-0.013	-0.047	-0.016	-0.005	-0.02	-0.074	-0.046	-0.014		149	-0.00266667	0.02	-0.0183333	-0.0136667	-0.0446667		0.0639557	0.0402616	0.0264071	0.00776745	0.0300222
149.2	0.071	-0.044	-0.036	0.055	-0.024	0.029	0.005	-0.012	-0.047	-0.016	-0.005	-0.02	-0.074	-0.046	-0.013		149.2	-0.003	0.02	-0.018	-0.0136667	-0.0443333		0.0642106	0.0402616	0.0265141	0.00776745	0.0305341
149.4	0.07	-0.045	-0.037	0.055	-0.025	0.028	0.005	-0.012	-0.048	-0.016	-0.005	-0.021	-0.074	-0.047	-0.013		149.4	-0.004	0.0193333	-0.0183333	-0.014	-0.0446667		0.0642106	0.0406981	0.0270617	0.00818535	0.0305669
149.6	0.07	-0.045	-0.037	0.054	-0.025	0.027	0.005	-0.012	-0.048	-0.015	-0.005	-0.021	-0.074	-0.047	-0.013		149.6	-0.004	0.0186667	-0.0183333	-0.0136667	-0.0446667		0.0642106	0.0401539	0.0270617	0.0080829	0.0305669
149.8	0.069	-0.045	-0.038	0.054	-0.025	0.026	0.004	-0.013	-0.048	-0.015	-0.005	-0.021	-0.074	-0.047	-0.013		149.8	-0.00466667	0.0183333	-0.019	-0.0136667	-0.0446667		0.0638931	0.0400541	0.0265141	0.0080829	0.0305669
150	0.069	-0.045	-0.038	0.053	-0.026	0.026	0.004	-0.013	-0.049	-0.015	-0.006	-0.021	-0.074	-0.047	-0.013		150	-0.00466667	0.0176667	-0.0193333	-0.014	-0.0446667		0.0638931	0.0401539	0.0270617	0.00754983	0.0305669
150.2	0.068	-0.046	-0.039	0.053	-0.026	0.025	0.004	-0.013	-0.049	-0.015	-0.006	-0.021	-0.074	-0.047	-0.013		150.2	-0.00566667	0.0173333	-0.0193333	-0.014	-0.0446667		0.0638931	0.0400541	0.0270617	0.00754983	0.0305669
150.4	0.068	-0.046	-0.039	0.053	-0.027	0.025	0.004	-0.013	-0.049	-0.015	-0.006	-0.021	-0.074	-0.046	-0.013		150.4	-0.00566667	0.017	-0.0193333	-0.014	-0.0443333		0.0638931	0.0405956	0.0270617	0.00754983	0.0305341
150.6	0.068	-0.046	-0.039	0.052	-0.027	0.024	0.003	-0.013	-0.049	-0.015	-0.006	-0.021	-0.073	-0.046	-0.013		150.6	-0.00566667	0.0163333	-0.0196667	-0.014	-0.044		0.0638931	0.0400541	0.0266333	0.00754983	0.03005
150.8	0.067	-0.046	-0.04	0.052	-0.027	0.024	0.003	-0.014	-0.049	-0.015	-0.006	-0.021	-0.073	-0.046	-0.012		150.8	-0.00633333	0.0163333	-0.02	-0.014	-0.0436667		0.0635793	0.0400541	0.0265141	0.00754983	0.0305669
151	0.067	-0.046	-0.04	0.052	-0.027	0.024	0.003	-0.014	-0.049	-0.015	-0.006	-0.021	-0.073	-0.046	-0.012		151	-0.00633333	0.0163333	-0.02	-0.014	-0.0436667		0.0635793	0.0400541	0.0265141	0.00754983	0.0305669
151.2	0.067	-0.046	-0.04	0.051	-0.028	0.023	0.002	-0.014	-0.049	-0.016	-0.006	-0.022	-0.074	-0.046	-0.013		151.2	-0.00633333	0.0153333	-0.0203333	-0.0146667	-0.0443333		0.0635793	0.0400541	0.0260832	0.0080829	0.0305341
151.4	0.066	-0.046	-0.04	0.051	-0.028	0.023	0.002	-0.015	-0.05	-0.016	-0.007	-0.022	-0.074	-0.046	-0.013		151.4	-0.00666667	0.0153333	-0.021	-0.015	-0.0443333		0.0630026	0.0400541	0.0265141	0.00754983	0.0305341
151.6	0.066	-0.046	-0.04	0.051	-0.028	0.023	0.002	-0.015	-0.05	-0.017	-0.007	-0.022	-0.074	-0.046	-0.013		151.6	-0.00666667	0.0153333	-0.021	-0.0153333	-0.0443333		0.0630026	0.0400541	0.0265141	0.00763763	0.0305341
151.8	0.066	-0.046	-0.04	0.05	-0.028	0.023	0.001	-0.015	-0.05	-0.018	-0.008	-0.023	-0.074	-0.047	-0.013		151.8	-0.00666667	0.015	-0.0213333	-0.0163333	-0.0446667		0.0630026	0.0396106	0.0260832	0.00763763	0.0305669
152	0.065	-0.047	-0.04	0.05	-0.028	0.023	0.001	-0.015	-0.05	-0.018	-0.008	-0.023	-0.074	-0.047	-0.014		152	-0.00733333	0.015	-0.0213333	-0.0163333	-0.045		0.0627402	0.0396106	0.0260832	0.00763763	0.03005
152.2	0.065	-0.047	-0.041	0.049	-0.028	0.023	0.001	-0.015	-0.05	-0.019	-0.008	-0.023	-0.074	-0.047	-0.014		152.2	-0.00766667	0.0146667	-0.0213333	-0.0166667	-0.045		0.0630026	0.0391706	0.0260832	0.00776745	0.03005
152.4	0.065	-0.048	-0.041	0.049	-0.028	0.023	0.001	-0.015	-0.05	-0.019	-0.009	-0.024	-0.074	-0.047	-0.014		152.4	-0.008	0.0146667	-0.0213333	-0.0173333	-0.045		0.0633167	0.0391706	0.0260832	0.00763763	0.03005
152.6	0.065	-0.048	-0.042	0.049	-0.028	0.023	0.001	-0.015	-0.05	-0.019	-0.009	-0.024	-0.074	-0.047	-0.014		152.6	-0.00833333	0.0146667	-0.0213333	-0.0173333	-0.045		0.0635793	0.0391706	0.0260832	0.00763763	0.03005
152.8	0.065	-0.048	-0.042	0.049	-0.028	0.023	0.001	-0.016	-0.05	-0.02	-0.009	-0.024	-0.075	-0.047	-0.014		152.8	-0.00833333	0.0146667	-0.0216667	-0.0176667	-0.0453333		0.0635793	0.0391706	0.0259679	0.00776745	0.0305341
153	0.064	-0.049	-0.042	0.049	-0.028	0.023	0.001	-0.015	-0.05	-0.02	-0.009	-0.024	-0.075	-0.047	-0.014		153	-0.009	0.0146667	-0.0213333	-0.0176667	-0.0453333		0.0633167	0.0391706	0.0260832	0.00776745	0.0305341
153.2	0.064	-0.049	-0.043	0.049	-0.028	0.023	0.001	-0.015	-0.05	-0.02	-0.009	-0.024	-0.075	-0.047	-0.014		153.2	-0.00933333	0.0146667	-0.0213333	-0.0176667	-0.0453333		0.0635793	0.0391706	0.0260832	0.00776745	0.0305341
153.4	0.064	-0.05	-0.043	0.049	-0.029	0.023	0.001	-0.015	-0.05	-0.021	-0.009	-0.025	-0.075	-0.047	-0.014		153.4	-0.00966667	0.0143333	-0.0213333	-0.0183333	-0.0453333		0.0638931	0.0397157	0.0260832	0.00832666	0.0305341
153.6	0.063	-0.05	-0.044	0.049	-0.029	0.023	0.001	-0.015	-0.05	-0.021	-0.009	-0.025	-0.075	-0.047	-0.014		153.6	-0.0103333	0.0143333	-0.0213333	-0.0183333	-0.0453333		0.0635793	0.0397157	0.0260832	0.00832666	0.0305341
153.8	0.063	-0.051	-0.045	0.048	-0.029	0.023	0.001	-0.016	-0.05	-0.021	-0.009	-0.025	-0.075	-0.047	-0.014		153.8	-0.011	0.014	-0.0216667	-0.0183333	-0.0453333		0.0641561	0.039281	0.0259679	0.00832666	0.0305341
154	0.062	-0.052	-0.045	0.048	-0.03	0.023	0.001	-0.016	-0.051	-0.021	-0.009	-0.025	-0.075	-0.047	-0.014		154	-0.0116667	0.0136667	-0.022	-0.0183333	-0.0453333		0.0638931	0.0398288	0.0265141	0.00832666	0.0305341
154.2	0.062	-0.053	-0.046	0.047	-0.031	0.022	0	-0.016	-0.051	-0.021	-0.009	-0.025	-0.075	-0.048	-0.014		154.2	-0.0123333	0.0126667	-0.0223333	-0.0183333	-0.0456667		0.0644696	0.0398288	0.0260832	0.00832666	0.0305669
154.4	0.061	-0.053	-0.046	0.047	-0.031	0.022	0	-0.016	-0.052	-0.022	-0.009	-0.025	-0.076	-0.048	-0.015		154.4	-0.0126667	0.0126667	-0.0226667	-0.0186667	-0.0463333		0.0638931	0.0398288	0.0266333	0.0085049	0.0305341
154.6	0.061	-0.054	-0.047	0.046	-0.032	0.021	0	-0.017	-0.052	-0.022	-0.009	-0.025	-0.076	-0.048	-0.015		154.6	-0.0133333	0.0116667	-0.023	-0.0186667	-0.0463333		0.0644696	0.0398288	0.0265141	0.0085049	0.0305341
154.8	0.061	-0.054	-0.047	0.046	-0.033	0.021	0	-0.017	-0.052	-0.022	-0.009	-0.026	-0.077	-0.049	-0.016		154.8	-0.0133333	0.0113333	-0.023	-0.019	-0.0473333		0.0644696	0.0403774	0.0265141	0.00888819	0.0305341
155	0.06	-0.055	-0.047	0.045	-0.033	0.02	0	-0.017	-0.053	-0.022	-0.009	-0.026	-0.077	-0.05	-0.016		155	-0.014	0.0106667	-0.0233333	-0.019	-0.0476667		0.0642106	0.0398288	0.0270617	0.00888819	0.0305669
155.2	0.06	-0.055	-0.047	0.045	-0.034	0.02	-0.001	-0.017	-0.053	-0.023	-0.01	-0.027	-0.078	-0.05	-0.017		155.2	-0.014	0.0103333	-0.0236667	-0.02	-0.0483333		0.0642106	0.0403774	0.0266333	0.00888819	0.0305341
155.4	0.059	-0.056	-0.048	0.045	-0.034	0.019	-0.001	-0.018	-0.053	-0.023	-0.01	-0.027	-0.079	-0.051	-0.017		155.4	-0.015	0.01	-0.024	-0.02	-0.049		0.0642106	0.0402616	0.0265141	0.00888819	0.0310483
155.6	0.059	-0.056	-0.048	0.044	-0.035	0.019	-0.001	-0.018	-0.054	-0.023	-0.011	-0.028	-0.079	-0.051	-0.018		155.6	-0.015	0.00933333	-0.0243333	-0.0206667	-0.0493333		0.0642106	0.0403774	0.0270617	0.00873689	0.0305341
155.8	0.058	-0.057	-0.048	0.044	-0.035	0.019	-0.001	-0.018	-0.054	-0.023	-0.012	-0.028	-0.08	-0.052	-0.018		155.8	-0.0156667	0.00933333	-0.0243333	-0.021	-0.05		0.0639557	0.0403774	0.0270617	0.00818535	0.0310483
156	0.058	-0.057	-0.049	0.043	-0.035	0.019	-0.002	-0.018	-0.054	-0.024	-0.012	-0.028	-0.08	-0.052	-0.019		156	-0.016	0.009	-0.0246667	-0.0213333	-0.0503333		0.0642106	0.03995	0.0266333	0.00832666	0.0305341
156.2	0.058	-0.057	-0.049	0.043	-0.035	0.019	-0.002	-0.018	-0.054	-0.024	-0.012	-0.029	-0.081	-0.053	-0.019		156.2	-0.016	0.009	-0.0246667	-0.0216667	-0.051		0.0642106	0.03995	0.0266333	0.00873689	0.0310483
156.4	0.057	-0.057	-0.049	0.043	-0.035	0.019	-0.002	-0.018	-0.054	-0.024	-0.013	-0.029	-0.081	-0.053	-0.019		156.4	-0.0163333	0.009	-0.0246667	-0.022	-0.051		0.0636344	0.03995	0.0266333	0.00818535	0.0310483
156.6	0.057	-0.057	-0.049	0.043	-0.034	0.019	-0.002	-0.019	-0.054	-0.024	-0.013	-0.029	-0.081	-0.053	-0.019		156.6	-0.0163333	0.00933333	-0.025	-0.022	-0.051		0.0636344	0.0393997	0.0265141	0.00818535	0.0310483
156.8	0.057	-0.057	-0.05	0.043	-0.034	0.019	-0.003	-0.019	-0.054	-0.023	-0.013	-0.029	-0.08	-0.052	-0.019		156.8	-0.0166667	0.00933333	-0.0253333	-0.0216667	-0.0503333		0.0638931	0.0393997	0.0260832	0.0080829	0.0305341
157	0.056	-0.057	-0.05	0.043	-0.034	0.019	-0.003	-0.019	-0.053	-0.023	-0.013	-0.029	-0.08	-0.052	-0.018		157	-0.017	0.00933333	-0.025	-0.0216667	-0.05		0.0633167	0.0393997	0.0255343	0.0080829	0.0310483
157.2	0.056	-0.057	-0.05	0.042	-0.034	0.019	-0.003	-0.019	-0.054	-0.023	-0.013	-0.028	-0.079	-0.051	-0.018		157.2	-0.017	0.009	-0.0253333	-0.0213333	-0.0493333		0.0633167	0.0389744	0.0260832	0.00763763	0.0305341
157.4	0.056	-0.058	-0.05	0.042	-0.033	0.019	-0.004	-0.019	-0.054	-0.023	-0.012	-0.028	-0.079	-0.051	-0.017		157.4	-0.0173333	0.00933333	-0.0256667	-0.021	-0.049		0.0636344	0.0384231	0.025658	0.00818535	0.0310483
157.6	0.056	-0.058	-0.05	0.042	-0.033	0.018	-0.004	-0.019	-0.054	-0.023	-0.012	-0.028	-0.078	-0.051	-0.017		157.6	-0.0173333	0.009	-0.0256667	-0.021	-0.0486667		0.0636344	0.0383014	0.025658	0.00818535	0.0305669
157.8	0.056	-0.058	-0.051	0.042	-0.033	0.018	-0.005	-0.019	-0.054	-0.023	-0.012	-0.028	-0.078	-0.051	-0.017		157.8	-0.0176667	0.009	-0.026	-0.021	-0.0486667		0.0638931	0.0383014	0.0252389	0.00818535	0.0305669
158	0.056	-0.058	-0.051	0.041	-0.034	0.018	-0.005	-0.02	-0.054	-0.023	-0.012	-0.028	-0.078	-0.051	-0.017		158	-0.0176667	0.00833333	-0.0263333	-0.021	-0.0486667		0.0638931	0.0384231	0.0251064	0.00818535	0.0305669
158.2	0.056	-0.058	-0.051	0.041	-0.034	0.017	-0.005	-0.02	-0.055	-0.024	-0.012	-0.028	-0.078	-0.051	-0.017		158.2	-0.0176667	0.008	-0.0266667	-0.0213333	-0.0486667		0.0638931	0.0383014	0.025658	0.00832666	0.0305669
158.4	0.056	-0.058	-0.051	0.041	-0.034	0.017	-0.005	-0.019	-0.055	-0.024	-0.012	-0.029	-0.078	-0.051	-0.017		158.4	-0.0176667	0.008	-0.0263333	-0.0216667	-0.0486667		0.0638931	0.0383014	0.0257941	0.00873689	0.0305669
158.6	0.056	-0.058	-0.051	0.04	-0.034	0.017	-0.006	-0.02	-0.055	-0.024	-0.013	-0.029	-0.078	-0.051	-0.018		158.6	-0.0176667	0.00766667	-0.027	-0.022	-0.049		0.0638931	0.0378726	0.0252389	0.00818535	0.03005
158.8	0.056	-0.058	-0.051	0.04	-0.034	0.017	-0.006	-0.02	-0.056	-0.024	-0.013	-0.029	-0.079	-0.051	-0.018		158.8	-0.0176667	0.00766667	-0.0273333	-0.022	-0.0493333		0.0638931	0.0378726	0.0257941	0.00818535	0.0305341
159	0.056	-0.058	-0.052	0.04	-0.034	0.016	-0.007	-0.02	-0.056	-0.024	-0.013	-0.029	-0.079	-0.051	-0.018		159	-0.018	0.00733333	-0.0276667	-0.022	-0.0493333		0.0641561	0.0377536	0.0253837	0.00818535	0.0305341
159.2	0.056	-0.058	-0.052	0.04	-0.034	0.016	-0.007	-0.021	-0.057	-0.024	-0.013	-0.029	-0.079	-0.05	-0.018		159.2	-0.018	0.00733333	-0.0283333	-0.022	-0.049		0.0641561	0.0377536	0.0257941	0.00818535	0.0305123
159.4	0.056	-0.059	-0.052	0.04	-0.034	0.016	-0.007	-0.021	-0.057	-0.024	-0.013	-0.029	-0.079	-0.05	-0.018		159.4	-0.0183333	0.00733333	-0.0283333	-0.022	-0.049		0.0644696	0.0377536	0.0257941	0.00818535	0.0305123
159.6	0.055	-0.059	-0.053	0.04	-0.034	0.016	-0.008	-0.022	-0.057	-0.024	-0.014	-0.029	-0.08	-0.05	-0.018		159.6	-0.019	0.00733333	-0.029	-0.0223333	-0.0493333		0.0641561	0.0377536	0.0252389	0.00763763	0.0310054
159.8	0.055	-0.059	-0.053	0.04	-0.034	0.016	-0.008	-0.022	-0.057	-0.024	-0.014	-0.029	-0.08	-0.05	-0.019		159.8	-0.019	0.00733333	-0.029	-0.0223333	-0.0496667		0.0641561	0.0377536	0.0252389	0.00763763	0.0305014
160	0.055	-0.06	-0.054	0.04	-0.034	0.016	-0.008	-0.022	-0.057	-0.024	-0.014	-0.029	-0.08	-0.05	-0.019		160	-0.0196667	0.00733333	-0.029	-0.0223333	-0.0496667		0.0647328	0.0377536	0.0252389	0.00763763	0.0305014
160.2	0.055	-0.06	-0.054	0.04	-0.034	0.016	-0.008	-0.022	-0.058	-0.024	-0.014	-0.029	-0.08	-0.05	-0.019		160.2	-0.0196667	0.00733333	-0.0293333	-0.0223333	-0.0496667		0.0647328	0.0377536	0.0257941	0.00763763	0.0305014
160.4	0.054	-0.06	-0.054	0.039	-0.035	0.016	-0.009	-0.022	-0.058	-0.024	-0.014	-0.029	-0.08	-0.05	-0.019		160.4	-0.02	0.00666667	-0.0296667	-0.0223333	-0.0496667		0.0641561	0.0378726	0.0253837	0.00763763	0.0305014
160.6	0.054	-0.06	-0.054	0.039	-0.035	0.016	-0.009	-0.022	-0.058	-0.024	-0.014	-0.029	-0.08	-0.05	-0.018		160.6	-0.02	0.00666667	-0.0296667	-0.0223333	-0.0493333		0.0641561	0.0378726	0.0253837	0.00763763	0.0310054
160.8	0.054	-0.06	-0.054	0.039	-0.035	0.015	-0.009	-0.022	-0.058	-0.024	-0.014	-0.029	-0.079	-0.049	-0.018		160.8	-0.02	0.00633333	-0.0296667	-0.0223333	-0.0486667		0.0641561	0.0377536	0.0253837	0.00763763	0.0305014
161	0.054	-0.06	-0.054	0.039	-0.035	0.015	-0.009	-0.022	-0.058	-0.024	-0.014	-0.029	-0.079	-0.049	-0.018		161	-0.02	0.00633333	-0.0296667	-0.0223333	-0.0486667		0.0641561	0.0377536	0.0253837	0.00763763	0.0305014
161.2	0.054	-0.06	-0.054	0.039	-0.035	0.015	-0.009	-0.022	-0.058	-0.025	-0.014	-0.029	-0.079	-0.048	-0.017		161.2	-0.02	0.00633333	-0.0296667	-0.0226667	-0.048		0.0641561	0.0377536	0.0253837	0.00776745	0.031
161.4	0.053	-0.06	-0.054	0.038	-0.036	0.014	-0.01	-0.022	-0.058	-0.025	-0.014	-0.03	-0.079	-0.048	-0.017		161.4	-0.0203333	0.00533333	-0.03	-0.023	-0.048		0.0635793	0.0377536	0.02498	0.00818535	0.031
161.6	0.053	-0.06	-0.054	0.038	-0.036	0.014	-0.01	-0.022	-0.058	-0.025	-0.014	-0.03	-0.079	-0.048	-0.017		161.6	-0.0203333	0.00533333	-0.03	-0.023	-0.048		0.0635793	0.0377536	0.02498	0.00818535	0.031
161.8	0.053	-0.06	-0.054	0.038	-0.037	0.013	-0.01	-0.022	-0.058	-0.026	-0.014	-0.031	-0.079	-0.048	-0.018		161.8	-0.0203333	0.00466667	-0.03	-0.0236667	-0.0483333		0.0635793	0.0381881	0.02498	0.00873689	0.0305014
162	0.052	-0.06	-0.054	0.037	-0.037	0.013	-0.01	-0.022	-0.058	-0.026	-0.014	-0.031	-0.08	-0.048	-0.018		162	-0.0206667	0.00433333	-0.03	-0.0236667	-0.0486667		0.0630026	0.0377536	0.02498	0.00873689	0.0310054
162.2	0.052	-0.06	-0.054	0.037	-0.038	0.013	-0.01	-0.022	-0.058	-0.027	-0.015	-0.032	-0.08	-0.048	-0.018		162.2	-0.0206667	0.004	-0.03	-0.0246667	-0.0486667		0.0630026	0.0383014	0.02498	0.00873689	0.0310054
162.4	0.052	-0.06	-0.054	0.037	-0.038	0.013	-0.01	-0.022	-0.058	-0.027	-0.015	-0.032	-0.08	-0.048	-0.018		162.4	-0.0206667	0.004	-0.03	-0.0246667	-0.0486667		0.0630026	0.0383014	0.02498	0.00873689	0.0310054
162.6	0.051	-0.061	-0.054	0.036	-0.038	0.012	-0.01	-0.022	-0.058	-0.027	-0.015	-0.032	-0.08	-0.048	-0.018		162.6	-0.0213333	0.00333333	-0.03	-0.0246667	-0.0486667		0.0627402	0.0377536	0.02498	0.00873689	0.0310054
162.8	0.051	-0.061	-0.054	0.036	-0.038	0.012	-0.01	-0.023	-0.058	-0.027	-0.015	-0.032	-0.08	-0.048	-0.018		162.8	-0.0213333	0.00333333	-0.0303333	-0.0246667	-0.0486667		0.0627402	0.0377536	0.0248261	0.00873689	0.0310054
163	0.051	-0.061	-0.054	0.036	-0.039	0.012	-0.01	-0.023	-0.058	-0.027	-0.015	-0.032	-0.08	-0.048	-0.018		163	-0.0213333	0.003	-0.0303333	-0.0246667	-0.0486667		0.0627402	0.0383014	0.0248261	0.00873689	0.0310054
163.2	0.051	-0.062	-0.055	0.035	-0.039	0.012	-0.01	-0.023	-0.059	-0.027	-0.015	-0.032	-0.079	-0.048	-0.018		163.2	-0.022	0.00266667	-0.0306667	-0.0246667	-0.0483333		0.0633167	0.0378726	0.0253837	0.00873689	0.0305014
163.4	0.051	-0.062	-0.055	0.035	-0.039	0.012	-0.01	-0.023	-0.059	-0.027	-0.015	-0.032	-0.079	-0.048	-0.018		163.4	-0.022	0.00266667	-0.0306667	-0.0246667	-0.0483333		0.0633167	0.0378726	0.0253837	0.00873689	0.0305014
163.6	0.05	-0.063	-0.055	0.035	-0.039	0.012	-0.01	-0.023	-0.059	-0.027	-0.015	-0.032	-0.079	-0.048	-0.018		163.6	-0.0226667	0.00266667	-0.0306667	-0.0246667	-0.0483333		0.0630582	0.0378726	0.0253837	0.00873689	0.0305014
163.8	0.05	-0.063	-0.056	0.034	-0.039	0.011	-0.01	-0.023	-0.059	-0.027	-0.015	-0.032	-0.079	-0.048	-0.018		163.8	-0.023	0.002	-0.0306667	-0.0246667	-0.0483333		0.0633167	0.0373229	0.0253837	0.00873689	0.0305014
164	0.05	-0.064	-0.056	0.034	-0.039	0.011	-0.01	-0.023	-0.059	-0.027	-0.015	-0.032	-0.079	-0.049	-0.018		164	-0.0233333	0.002	-0.0306667	-0.0246667	-0.0486667		0.0636344	0.0373229	0.0253837	0.00873689	0.0305014
164.2	0.05	-0.064	-0.057	0.034	-0.039	0.011	-0.01	-0.023	-0.059	-0.027	-0.015	-0.032	-0.079	-0.049	-0.019		164.2	-0.0236667	0.002	-0.0306667	-0.0246667	-0.049		0.0638931	0.0373229	0.0253837	0.00873689	0.03
164.4	0.049	-0.065	-0.057	0.034	-0.039	0.01	-0.01	-0.023	-0.059	-0.027	-0.014	-0.032	-0.079	-0.049	-0.019		164.4	-0.0243333	0.00166667	-0.0306667	-0.0243333	-0.049		0.0636344	0.0372066	0.0253837	0.00929157	0.03
164.6	0.049	-0.065	-0.057	0.034	-0.039	0.01	-0.01	-0.023	-0.059	-0.027	-0.014	-0.031	-0.079	-0.05	-0.019		164.6	-0.0243333	0.00166667	-0.0306667	-0.024	-0.0493333		0.0636344	0.0372066	0.0253837	0.00888819	0.0300056
164.8	0.049	-0.065	-0.057	0.034	-0.039	0.01	-0.011	-0.023	-0.059	-0.027	-0.014	-0.031	-0.079	-0.049	-0.019		164.8	-0.0243333	0.00166667	-0.031	-0.024	-0.049		0.0636344	0.0372066	0.02498	0.00888819	0.03
165	0.049	-0.066	-0.058	0.034	-0.039	0.01	-0.011	-0.024	-0.059	-0.027	-0.014	-0.031	-0.079	-0.049	-0.019		165	-0.025	0.00166667	-0.0313333	-0.024	-0.049		0.0642106	0.0372066	0.0248261	0.00888819	0.03
165.2	0.048	-0.066	-0.058	0.034	-0.039	0.01	-0.011	-0.024	-0.059	-0.027	-0.014	-0.031	-0.079	-0.049	-0.019		165.2	-0.0253333	0.00166667	-0.0313333	-0.024	-0.049		0.0636344	0.0372066	0.0248261	0.00888819	0.03
165.4	0.048	-0.066	-0.059	0.034	-0.039	0.01	-0.011	-0.024	-0.059	-0.027	-0.014	-0.031	-0.079	-0.049	-0.019		165.4	-0.0256667	0.00166667	-0.0313333	-0.024	-0.049		0.0638931	0.0372066	0.0248261	0.00888819	0.03
165.6	0.047	-0.067	-0.06	0.034	-0.039	0.01	-0.012	-0.024	-0.06	-0.027	-0.014	-0.031	-0.079	-0.049	-0.019		165.6	-0.0266667	0.00166667	-0.032	-0.024	-0.049		0.0638931	0.0372066	0.02498	0.00888819	0.03
165.8	0.047	-0.067	-0.06	0.034	-0.039	0.01	-0.012	-0.024	-0.06	-0.027	-0.014	-0.031	-0.079	-0.049	-0.019		165.8	-0.0266667	0.00166667	-0.032	-0.024	-0.049		0.0638931	0.0372066	0.02498	0.00888819	0.03
166	0.046	-0.068	-0.06	0.034	-0.039	0.01	-0.012	-0.024	-0.06	-0.027	-0.014	-0.031	-0.08	-0.049	-0.02		166	-0.0273333	0.00166667	-0.032	-0.024	-0.0496667		0.0636344	0.0372066	0.02498	0.00888819	0.0300056
166.2	0.046	-0.068	-0.06	0.034	-0.039	0.01	-0.012	-0.025	-0.06	-0.027	-0.014	-0.031	-0.08	-0.049	-0.02		166.2	-0.0273333	0.00166667	-0.0323333	-0.024	-0.0496667		0.0636344	0.0372066	0.0248261	0.00888819	0.0300056
166.4	0.046	-0.068	-0.06	0.034	-0.039	0.01	-0.013	-0.025	-0.06	-0.027	-0.013	-0.031	-0.08	-0.049	-0.02		166.4	-0.0273333	0.00166667	-0.0326667	-0.0236667	-0.0496667		0.0636344	0.0372066	0.0244199	0.00945163	0.0300056
166.6	0.046	-0.068	-0.06	0.034	-0.039	0.009	-0.013	-0.025	-0.061	-0.027	-0.013	-0.031	-0.08	-0.049	-0.02		166.6	-0.0273333	0.00133333	-0.033	-0.0236667	-0.0496667		0.0636344	0.037099	0.02498	0.00945163	0.0300056
166.8	0.046	-0.068	-0.06	0.033	-0.04	0.009	-0.013	-0.025	-0.061	-0.027	-0.013	-0.031	-0.08	-0.049	-0.02		166.8	-0.0273333	0.000666667	-0.033	-0.0236667	-0.0496667		0.0636344	0.0372066	0.02498	0.00945163	0.0300056
167	0.045	-0.069	-0.061	0.033	-0.04	0.009	-0.014	-0.025	-0.061	-0.027	-0.013	-0.032	-0.08	-0.049	-0.02		167	-0.0283333	0.000666667	-0.0333333	-0.024	-0.0496667		0.0636344	0.0372066	0.0245832	0.00984886	0.0300056
167.2	0.045	-0.069	-0.061	0.033	-0.04	0.008	-0.014	-0.025	-0.061	-0.027	-0.013	-0.032	-0.08	-0.049	-0.019		167.2	-0.0283333	0.000333333	-0.0333333	-0.024	-0.0493333		0.0636344	0.037099	0.0245832	0.00984886	0.0305014
167.4	0.044	-0.069	-0.061	0.033	-0.04	0.008	-0.014	-0.025	-0.061	-0.027	-0.013	-0.032	-0.08	-0.048	-0.019		167.4	-0.0286667	0.000333333	-0.0333333	-0.024	-0.049		0.0630582	0.037099	0.0245832	0.00984886	0.0305123
167.6	0.044	-0.07	-0.061	0.032	-0.04	0.008	-0.015	-0.025	-0.061	-0.027	-0.012	-0.032	-0.079	-0.048	-0.019		167.6	-0.029	0	-0.0336667	-0.0236667	-0.0486667		0.0633798	0.0366606	0.0241937	0.0104083	0.0300056
167.8	0.044	-0.07	-0.061	0.032	-0.04	0.008	-0.015	-0.025	-0.062	-0.027	-0.013	-0.032	-0.079	-0.047	-0.019		167.8	-0.029	0	-0.034	-0.024	-0.0483333		0.0633798	0.0366606	0.0247588	0.00984886	0.0300222
168	0.043	-0.07	-0.062	0.032	-0.04	0.008	-0.015	-0.026	-0.062	-0.027	-0.013	-0.032	-0.079	-0.047	-0.019		168	-0.0296667	0	-0.0343333	-0.024	-0.0483333		0.0630582	0.0366606	0.0245832	0.00984886	0.0300222
168.2	0.043	-0.07	-0.062	0.032	-0.041	0.008	-0.015	-0.026	-0.062	-0.027	-0.013	-0.032	-0.079	-0.047	-0.019		168.2	-0.0296667	-0.000333333	-0.0343333	-0.024	-0.0483333		0.0630582	0.0372066	0.0245832	0.00984886	0.0300222
168.4	0.044	-0.07	-0.061	0.031	-0.041	0.008	-0.015	-0.026	-0.062	-0.027	-0.014	-0.032	-0.078	-0.047	-0.019		168.4	-0.029	-0.000666667	-0.0343333	-0.0243333	-0.048		0.0633798	0.0367741	0.0245832	0.00929157	0.0295127
168.6	0.044	-0.07	-0.061	0.031	-0.041	0.008	-0.015	-0.026	-0.062	-0.027	-0.014	-0.032	-0.078	-0.047	-0.018		168.6	-0.029	-0.000666667	-0.0343333	-0.0243333	-0.0476667		0.0633798	0.0367741	0.0245832	0.00929157	0.0300056
168.8	0.044	-0.07	-0.062	0.03	-0.042	0.008	-0.015	-0.027	-0.062	-0.027	-0.014	-0.031	-0.077	-0.047	-0.018		168.8	-0.0293333	-0.00133333	-0.0346667	-0.024	-0.0473333		0.0636344	0.0368963	0.0244199	0.00888819	0.0295014
169	0.044	-0.07	-0.062	0.03	-0.042	0.008	-0.014	-0.027	-0.062	-0.027	-0.015	-0.031	-0.077	-0.047	-0.018		169	-0.0293333	-0.00133333	-0.0343333	-0.0243333	-0.0473333		0.0636344	0.0368963	0.0248261	0.00832666	0.0295014
169.2	0.044	-0.07	-0.062	0.03	-0.042	0.008	-0.014	-0.027	-0.062	-0.027	-0.016	-0.032	-0.077	-0.047	-0.018		169.2	-0.0293333	-0.00133333	-0.0343333	-0.025	-0.0473333		0.0636344	0.0368963	0.0248261	0.00818535	0.0295014
169.4	0.044	-0.07	-0.062	0.03	-0.042	0.008	-0.014	-0.027	-0.062	-0.027	-0.016	-0.032	-0.077	-0.047	-0.018		169.4	-0.0293333	-0.00133333	-0.0343333	-0.025	-0.0473333		0.0636344	0.0368963	0.0248261	0.00818535	0.0295014
169.6	0.044	-0.07	-0.062	0.029	-0.043	0.007	-0.014	-0.027	-0.061	-0.028	-0.017	-0.032	-0.077	-0.048	-0.019		169.6	-0.0293333	-0.00233333	-0.034	-0.0256667	-0.048		0.0636344	0.0368963	0.0242693	0.00776745	0.029
169.8	0.044	-0.07	-0.062	0.029	-0.043	0.007	-0.014	-0.027	-0.061	-0.028	-0.017	-0.033	-0.077	-0.048	-0.019		169.8	-0.0293333	-0.00233333	-0.034	-0.026	-0.048		0.0636344	0.0368963	0.0242693	0.00818535	0.029
170	0.044	-0.069	-0.062	0.029	-0.043	0.006	-0.014	-0.027	-0.061	-0.028	-0.018	-0.033	-0.077	-0.049	-0.019		170	-0.029	-0.00266667	-0.034	-0.0263333	-0.0483333		0.0633167	0.0367741	0.0242693	0.00763763	0.0290057
170.2	0.044	-0.069	-0.062	0.029	-0.043	0.006	-0.015	-0.027	-0.061	-0.028	-0.018	-0.033	-0.078	-0.049	-0.02		170.2	-0.029	-0.00266667	-0.0343333	-0.0263333	-0.049		0.0633167	0.0367741	0.0238607	0.00763763	0.029
170.4	0.044	-0.069	-0.063	0.028	-0.043	0.005	-0.015	-0.027	-0.061	-0.029	-0.019	-0.034	-0.078	-0.049	-0.02		170.4	-0.0293333	-0.00333333	-0.0343333	-0.0273333	-0.049		0.0635793	0.0362261	0.0238607	0.00763763	0.029
170.6	0.044	-0.069	-0.063	0.028	-0.043	0.005	-0.015	-0.027	-0.061	-0.029	-0.019	-0.034	-0.078	-0.05	-0.02		170.6	-0.0293333	-0.00333333	-0.0343333	-0.0273333	-0.0493333		0.0635793	0.0362261	0.0238607	0.00763763	0.0290057
170.8	0.044	-0.069	-0.063	0.028	-0.043	0.004	-0.015	-0.028	-0.061	-0.029	-0.019	-0.034	-0.079	-0.05	-0.02		170.8	-0.0293333	-0.00366667	-0.0346667	-0.0273333	-0.0496667		0.0635793	0.0361156	0.0237136	0.00763763	0.0295014
171	0.043	-0.07	-0.063	0.027	-0.043	0.004	-0.016	-0.028	-0.061	-0.029	-0.019	-0.034	-0.079	-0.05	-0.02		171	-0.03	-0.004	-0.035	-0.0273333	-0.0496667		0.0633167	0.0356791	0.0233024	0.00763763	0.0295014
171.2	0.043	-0.07	-0.064	0.027	-0.043	0.004	-0.016	-0.027	-0.061	-0.029	-0.018	-0.034	-0.079	-0.05	-0.019		171.2	-0.0303333	-0.004	-0.0346667	-0.027	-0.0493333		0.0635793	0.0356791	0.0234592	0.00818535	0.0300056
171.4	0.042	-0.07	-0.064	0.027	-0.044	0.003	-0.016	-0.027	-0.061	-0.029	-0.018	-0.034	-0.079	-0.05	-0.019		171.4	-0.0306667	-0.00466667	-0.0346667	-0.027	-0.0493333		0.0630026	0.0361156	0.0234592	0.00818535	0.0300056
171.6	0.042	-0.07	-0.064	0.026	-0.044	0.003	-0.017	-0.028	-0.062	-0.029	-0.018	-0.034	-0.079	-0.049	-0.019		171.6	-0.0306667	-0.005	-0.0356667	-0.027	-0.049		0.0630026	0.0356791	0.0234592	0.00818535	0.03
171.8	0.041	-0.07	-0.064	0.026	-0.044	0.004	-0.017	-0.028	-0.062	-0.029	-0.018	-0.033	-0.079	-0.049	-0.019		171.8	-0.031	-0.00466667	-0.0356667	-0.0266667	-0.049		0.062426	0.0357957	0.0234592	0.00776745	0.03
172	0.041	-0.071	-0.064	0.026	-0.044	0.004	-0.017	-0.028	-0.062	-0.029	-0.018	-0.033	-0.079	-0.049	-0.018		172	-0.0313333	-0.00466667	-0.0356667	-0.0266667	-0.0486667		0.0627402	0.0357957	0.0234592	0.00776745	0.0305014
172.2	0.041	-0.071	-0.065	0.026	-0.044	0.004	-0.017	-0.028	-0.062	-0.029	-0.018	-0.033	-0.079	-0.049	-0.018		172.2	-0.0316667	-0.00466667	-0.0356667	-0.0266667	-0.0486667		0.0630026	0.0357957	0.0234592	0.00776745	0.0305014
172.4	0.04	-0.072	-0.065	0.026	-0.044	0.004	-0.016	-0.028	-0.063	-0.029	-0.018	-0.033	-0.078	-0.049	-0.018		172.4	-0.0323333	-0.00466667	-0.0356667	-0.0266667	-0.0483333		0.0627402	0.0357957	0.0244199	0.00776745	0.0300056
172.6	0.04	-0.072	-0.065	0.026	-0.044	0.004	-0.016	-0.028	-0.063	-0.029	-0.018	-0.033	-0.078	-0.049	-0.018		172.6	-0.0323333	-0.00466667	-0.0356667	-0.0266667	-0.0483333		0.0627402	0.0357957	0.0244199	0.00776745	0.0300056
172.8	0.039	-0.073	-0.065	0.026	-0.044	0.004	-0.016	-0.027	-0.063	-0.03	-0.018	-0.033	-0.078	-0.049	-0.018		172.8	-0.033	-0.00466667	-0.0353333	-0.027	-0.0483333		0.062482	0.0357957	0.0245832	0.00793725	0.0300056
173	0.039	-0.073	-0.066	0.026	-0.045	0.004	-0.017	-0.027	-0.063	-0.03	-0.018	-0.033	-0.077	-0.049	-0.018		173	-0.0333333	-0.005	-0.0356667	-0.027	-0.048		0.0627402	0.0363456	0.0241937	0.00793725	0.0295127
173.2	0.039	-0.073	-0.066	0.026	-0.045	0.004	-0.017	-0.027	-0.063	-0.03	-0.019	-0.034	-0.077	-0.049	-0.018		173.2	-0.0333333	-0.005	-0.0356667	-0.0276667	-0.048		0.0627402	0.0363456	0.0241937	0.00776745	0.0295127
173.4	0.039	-0.074	-0.066	0.026	-0.045	0.004	-0.017	-0.027	-0.063	-0.03	-0.019	-0.034	-0.077	-0.049	-0.018		173.4	-0.0336667	-0.005	-0.0356667	-0.0276667	-0.048		0.0630582	0.0363456	0.0241937	0.00776745	0.0295127
173.6	0.039	-0.074	-0.066	0.026	-0.044	0.003	-0.017	-0.027	-0.063	-0.03	-0.019	-0.035	-0.077	-0.049	-0.019		173.6	-0.0336667	-0.005	-0.0356667	-0.028	-0.0483333		0.0630582	0.0356791	0.0241937	0.00818535	0.0290057
173.8	0.039	-0.074	-0.067	0.026	-0.044	0.003	-0.018	-0.028	-0.063	-0.03	-0.019	-0.035	-0.078	-0.049	-0.019		173.8	-0.034	-0.005	-0.0363333	-0.028	-0.0486667		0.0633167	0.0356791	0.0236291	0.00818535	0.0295014
174	0.039	-0.075	-0.067	0.026	-0.044	0.003	-0.018	-0.028	-0.063	-0.03	-0.019	-0.036	-0.078	-0.049	-0.019		174	-0.0343333	-0.005	-0.0363333	-0.0283333	-0.0486667		0.0636344	0.0356791	0.0236291	0.00862168	0.0295014
174.2	0.039	-0.075	-0.068	0.026	-0.044	0.003	-0.018	-0.028	-0.063	-0.03	-0.02	-0.036	-0.079	-0.049	-0.02		174.2	-0.0346667	-0.005	-0.0363333	-0.0286667	-0.0493333		0.0638931	0.0356791	0.0236291	0.0080829	0.0295014
174.4	0.039	-0.076	-0.068	0.026	-0.044	0.003	-0.018	-0.028	-0.063	-0.03	-0.02	-0.037	-0.08	-0.05	-0.02		174.4	-0.035	-0.005	-0.0363333	-0.029	-0.05		0.0642106	0.0356791	0.0236291	0.008544	0.03
174.6	0.039	-0.076	-0.069	0.026	-0.044	0.003	-0.018	-0.029	-0.063	-0.03	-0.02	-0.037	-0.08	-0.051	-0.021		174.6	-0.0353333	-0.005	-0.0366667	-0.029	-0.0506667		0.0644696	0.0356791	0.0234592	0.008544	0.0295014
174.8	0.039	-0.076	-0.069	0.025	-0.045	0.003	-0.018	-0.029	-0.063	-0.031	-0.021	-0.037	-0.081	-0.051	-0.021		174.8	-0.0353333	-0.00566667	-0.0366667	-0.0296667	-0.051		0.0644696	0.0357957	0.0234592	0.0080829	0.03
175	0.039	-0.076	-0.069	0.025	-0.045	0.002	-0.018	-0.029	-0.063	-0.031	-0.021	-0.038	-0.082	-0.052	-0.021		175	-0.0353333	-0.006	-0.0366667	-0.03	-0.0516667		0.0644696	0.0356791	0.0234592	0.008544	0.0305014
175.2	0.039	-0.076	-0.07	0.025	-0.045	0.002	-0.018	-0.03	-0.063	-0.031	-0.021	-0.038	-0.083	-0.052	-0.022		175.2	-0.0356667	-0.006	-0.037	-0.03	-0.0523333		0.0647328	0.0356791	0.0233024	0.008544	0.0305014
175.4	0.039	-0.076	-0.07	0.025	-0.046	0.002	-0.019	-0.03	-0.064	-0.032	-0.021	-0.038	-0.083	-0.053	-0.022		175.4	-0.0356667	-0.00633333	-0.0376667	-0.0303333	-0.0526667		0.0647328	0.0362261	0.0234592	0.00862168	0.0305014
175.6	0.039	-0.076	-0.07	0.025	-0.046	0.002	-0.019	-0.031	-0.064	-0.032	-0.022	-0.038	-0.083	-0.053	-0.022		175.6	-0.0356667	-0.00633333	-0.038	-0.0306667	-0.0526667		0.0647328	0.0362261	0.0233024	0.0080829	0.0305014
175.8	0.039	-0.075	-0.07	0.025	-0.046	0.003	-0.019	-0.031	-0.065	-0.033	-0.022	-0.038	-0.084	-0.053	-0.023		175.8	-0.0353333	-0.006	-0.0383333	-0.031	-0.0533333		0.0644231	0.0363456	0.0238607	0.00818535	0.0305014
176	0.039	-0.075	-0.07	0.024	-0.047	0.003	-0.019	-0.032	-0.065	-0.034	-0.022	-0.038	-0.083	-0.053	-0.023		176	-0.0353333	-0.00666667	-0.0386667	-0.0313333	-0.053		0.0644231	0.0364737	0.0237136	0.00832666	0.03
176.2	0.039	-0.075	-0.07	0.024	-0.047	0.003	-0.018	-0.032	-0.065	-0.034	-0.022	-0.038	-0.083	-0.053	-0.023		176.2	-0.0353333	-0.00666667	-0.0383333	-0.0313333	-0.053		0.0644231	0.0364737	0.0241316	0.00832666	0.03
176.4	0.039	-0.075	-0.07	0.024	-0.048	0.003	-0.019	-0.032	-0.065	-0.034	-0.022	-0.038	-0.083	-0.053	-0.023		176.4	-0.0353333	-0.007	-0.0386667	-0.0313333	-0.053		0.0644231	0.037027	0.0237136	0.00832666	0.03
176.6	0.039	-0.075	-0.07	0.024	-0.048	0.003	-0.019	-0.032	-0.065	-0.034	-0.022	-0.038	-0.082	-0.053	-0.023		176.6	-0.0353333	-0.007	-0.0386667	-0.0313333	-0.0526667		0.0644231	0.037027	0.0237136	0.00832666	0.0295014
176.8	0.038	-0.075	-0.07	0.023	-0.048	0.003	-0.019	-0.032	-0.065	-0.034	-0.022	-0.038	-0.082	-0.052	-0.023		176.8	-0.0356667	-0.00733333	-0.0386667	-0.0313333	-0.0523333		0.0638462	0.0366106	0.0237136	0.00832666	0.0295014
177	0.038	-0.075	-0.069	0.023	-0.048	0.003	-0.019	-0.032	-0.065	-0.033	-0.021	-0.038	-0.081	-0.052	-0.022		177	-0.0353333	-0.00733333	-0.0386667	-0.0306667	-0.0516667		0.0635793	0.0366106	0.0237136	0.00873689	0.0295014
177.2	0.038	-0.075	-0.069	0.023	-0.048	0.003	-0.019	-0.032	-0.065	-0.033	-0.021	-0.038	-0.08	-0.052	-0.022		177.2	-0.0353333	-0.00733333	-0.0386667	-0.0306667	-0.0513333		0.0635793	0.0366106	0.0237136	0.00873689	0.0290057
177.4	0.038	-0.075	-0.069	0.022	-0.048	0.003	-0.019	-0.032	-0.065	-0.033	-0.021	-0.038	-0.08	-0.051	-0.022		177.4	-0.0353333	-0.00766667	-0.0386667	-0.0306667	-0.051		0.0635793	0.0361985	0.0237136	0.00873689	0.029
177.6	0.038	-0.075	-0.069	0.022	-0.048	0.003	-0.019	-0.032	-0.065	-0.033	-0.02	-0.038	-0.079	-0.051	-0.022		177.6	-0.0353333	-0.00766667	-0.0386667	-0.0303333	-0.0506667		0.0635793	0.0361985	0.0237136	0.00929157	0.0285015
177.8	0.038	-0.076	-0.069	0.022	-0.048	0.003	-0.019	-0.032	-0.065	-0.033	-0.02	-0.038	-0.079	-0.05	-0.022		177.8	-0.0356667	-0.00766667	-0.0386667	-0.0303333	-0.0503333		0.0638931	0.0361985	0.0237136	0.00929157	0.0285015
178	0.037	-0.076	-0.069	0.021	-0.048	0.003	-0.019	-0.032	-0.065	-0.033	-0.02	-0.038	-0.079	-0.05	-0.022		178	-0.036	-0.008	-0.0386667	-0.0303333	-0.0503333		0.0633167	0.0357911	0.0237136	0.00929157	0.0285015
178.2	0.037	-0.076	-0.069	0.021	-0.047	0.003	-0.019	-0.032	-0.065	-0.032	-0.02	-0.038	-0.079	-0.05	-0.022		178.2	-0.036	-0.00766667	-0.0386667	-0.03	-0.0503333		0.0633167	0.0352326	0.0237136	0.00916515	0.0285015
178.4	0.037	-0.077	-0.069	0.021	-0.047	0.003	-0.019	-0.032	-0.065	-0.032	-0.02	-0.038	-0.079	-0.05	-0.022		178.4	-0.0363333	-0.00766667	-0.0386667	-0.03	-0.0503333		0.0636344	0.0352326	0.0237136	0.00916515	0.0285015
178.6	0.037	-0.077	-0.069	0.022	-0.047	0.003	-0.019	-0.032	-0.065	-0.032	-0.02	-0.038	-0.079	-0.05	-0.022		178.6	-0.0363333	-0.00733333	-0.0386667	-0.03	-0.0503333		0.0636344	0.0356417	0.0237136	0.00916515	0.0285015
178.8	0.037	-0.077	-0.069	0.022	-0.047	0.003	-0.02	-0.033	-0.066	-0.033	-0.02	-0.038	-0.079	-0.05	-0.022		178.8	-0.0363333	-0.00733333	-0.0396667	-0.0303333	-0.0503333		0.0636344	0.0356417	0.0237136	0.00929157	0.0285015
179	0.037	-0.077	-0.069	0.022	-0.047	0.002	-0.02	-0.033	-0.066	-0.033	-0.02	-0.037	-0.079	-0.05	-0.022		179	-0.0363333	-0.00766667	-0.0396667	-0.03	-0.0503333		0.0636344	0.0355012	0.0237136	0.00888819	0.0285015
179.2	0.037	-0.078	-0.069	0.022	-0.047	0.002	-0.02	-0.033	-0.067	-0.033	-0.02	-0.037	-0.079	-0.051	-0.022		179.2	-0.0366667	-0.00766667	-0.04	-0.03	-0.0506667		0.0639557	0.0355012	0.0242693	0.00888819	0.0285015
179.4	0.037	-0.078	-0.069	0.022	-0.047	0.002	-0.02	-0.033	-0.067	-0.034	-0.02	-0.037	-0.079	-0.051	-0.022		179.4	-0.0366667	-0.00766667	-0.04	-0.0303333	-0.0506667		0.0639557	0.0355012	0.0242693	0.00907377	0.0285015
179.6	0.037	-0.078	-0.069	0.023	-0.047	0.002	-0.021	-0.032	-0.067	-0.034	-0.02	-0.037	-0.079	-0.051	-0.022		179.6	-0.0366667	-0.00733333	-0.04	-0.0303333	-0.0506667		0.0639557	0.0359212	0.0240208	0.00907377	0.0285015
179.8	0.037	-0.078	-0.069	0.022	-0.047	0.002	-0.021	-0.032	-0.068	-0.034	-0.02	-0.037	-0.079	-0.051	-0.022		179.8	-0.0366667	-0.00766667	-0.0403333	-0.0303333	-0.0506667		0.0639557	0.0355012	0.0245832	0.00907377	0.0285015
180	0.037	-0.078	-0.069	0.022	-0.047	0.002	-0.021	-0.032	-0.068	-0.034	-0.021	-0.038	-0.079	-0.051	-0.022		180	-0.0366667	-0.00766667	-0.0403333	-0.031	-0.0506667		0.0639557	0.0355012	0.0245832	0.00888819	0.0285015
180.2	0.037	-0.078	-0.069	0.022	-0.048	0.001	-0.021	-0.032	-0.068	-0.034	-0.021	-0.038	-0.079	-0.051	-0.022		180.2	-0.0366667	-0.00833333	-0.0403333	-0.031	-0.0506667		0.0639557	0.0359212	0.0245832	0.00888819	0.0285015
180.4	0.037	-0.078	-0.069	0.022	-0.048	0.001	-0.021	-0.032	-0.068	-0.034	-0.021	-0.038	-0.079	-0.051	-0.022		180.4	-0.0366667	-0.00833333	-0.0403333	-0.031	-0.0506667		0.0639557	0.0359212	0.0245832	0.00888819	0.0285015
180.6	0.037	-0.078	-0.069	0.022	-0.048	0.001	-0.02	-0.032	-0.068	-0.034	-0.021	-0.038	-0.079	-0.052	-0.023		180.6	-0.0366667	-0.00833333	-0.04	-0.031	-0.0513333		0.0639557	0.0359212	0.02498	0.00888819	0.028006
180.8	0.037	-0.078	-0.069	0.021	-0.048	0.001	-0.02	-0.032	-0.067	-0.034	-0.022	-0.038	-0.079	-0.052	-0.023		180.8	-0.0366667	-0.00866667	-0.0396667	-0.0313333	-0.0513333		0.0639557	0.0355012	0.0244199	0.00832666	0.028006
181	0.037	-0.078	-0.07	0.021	-0.048	0	-0.02	-0.031	-0.067	-0.034	-0.022	-0.038	-0.079	-0.052	-0.023		181	-0.037	-0.009	-0.0393333	-0.0313333	-0.0513333		0.0642106	0.0353695	0.0245832	0.00832666	0.028006
181.2	0.036	-0.079	-0.07	0.02	-0.048	0	-0.02	-0.031	-0.067	-0.034	-0.022	-0.038	-0.079	-0.052	-0.023		181.2	-0.0376667	-0.00933333	-0.0393333	-0.0313333	-0.0513333		0.0639557	0.0349476	0.0245832	0.00832666	0.028006
181.4	0.036	-0.079	-0.071	0.02	-0.048	0	-0.019	-0.031	-0.067	-0.034	-0.022	-0.038	-0.078	-0.052	-0.023		181.4	-0.038	-0.00933333	-0.039	-0.0313333	-0.051		0.0642106	0.0349476	0.02498	0.00832666	0.0275136
181.6	0.035	-0.079	-0.071	0.02	-0.048	0	-0.019	-0.031	-0.067	-0.034	-0.022	-0.038	-0.078	-0.051	-0.022		181.6	-0.0383333	-0.00933333	-0.039	-0.0313333	-0.0503333		0.0636344	0.0349476	0.02498	0.00832666	0.028006
181.8	0.034	-0.079	-0.072	0.02	-0.048	0	-0.019	-0.032	-0.066	-0.034	-0.022	-0.037	-0.078	-0.051	-0.022		181.8	-0.039	-0.00933333	-0.039	-0.031	-0.0503333		0.0633167	0.0349476	0.0242693	0.00793725	0.028006
182	0.034	-0.079	-0.073	0.02	-0.048	0	-0.019	-0.032	-0.066	-0.033	-0.022	-0.037	-0.078	-0.051	-0.022		182	-0.0393333	-0.00933333	-0.039	-0.0306667	-0.0503333		0.0635793	0.0349476	0.0242693	0.00776745	0.028006
182.2	0.033	-0.079	-0.074	0.02	-0.048	-0.001	-0.019	-0.032	-0.067	-0.033	-0.022	-0.037	-0.078	-0.051	-0.022		182.2	-0.04	-0.00966667	-0.0393333	-0.0306667	-0.0503333		0.0632693	0.0348186	0.0248261	0.00776745	0.028006
182.4	0.033	-0.079	-0.074	0.02	-0.048	-0.001	-0.019	-0.033	-0.067	-0.033	-0.022	-0.037	-0.078	-0.051	-0.022		182.4	-0.04	-0.00966667	-0.0396667	-0.0306667	-0.0503333		0.0632693	0.0348186	0.0246847	0.00776745	0.028006
182.6	0.032	-0.079	-0.075	0.02	-0.048	-0.001	-0.02	-0.033	-0.067	-0.033	-0.022	-0.037	-0.078	-0.051	-0.022		182.6	-0.0406667	-0.00966667	-0.04	-0.0306667	-0.0503333		0.062963	0.0348186	0.0242693	0.00776745	0.028006
182.8	0.032	-0.079	-0.075	0.02	-0.048	-0.001	-0.021	-0.033	-0.067	-0.034	-0.022	-0.037	-0.078	-0.052	-0.023		182.8	-0.0406667	-0.00966667	-0.0403333	-0.031	-0.051		0.062963	0.0348186	0.0238607	0.00793725	0.0275136
183	0.031	-0.079	-0.075	0.02	-0.048	-0.001	-0.021	-0.033	-0.067	-0.034	-0.022	-0.037	-0.078	-0.052	-0.023		183	-0.041	-0.00966667	-0.0403333	-0.031	-0.051		0.0623859	0.0348186	0.0238607	0.00793725	0.0275136
183.2	0.031	-0.079	-0.075	0.02	-0.048	-0.001	-0.022	-0.033	-0.067	-0.034	-0.022	-0.038	-0.079	-0.052	-0.023		183.2	-0.041	-0.00966667	-0.0406667	-0.0313333	-0.0513333		0.0623859	0.0348186	0.0234592	0.00832666	0.028006
183.4	0.03	-0.08	-0.075	0.02	-0.049	-0.001	-0.022	-0.034	-0.067	-0.035	-0.022	-0.038	-0.079	-0.052	-0.023		183.4	-0.0416667	-0.01	-0.041	-0.0316667	-0.0513333		0.0621155	0.0353695	0.0233024	0.0085049	0.028006
183.6	0.03	-0.08	-0.076	0.02	-0.049	-0.001	-0.023	-0.034	-0.068	-0.035	-0.021	-0.038	-0.079	-0.053	-0.023		183.6	-0.042	-0.01	-0.0416667	-0.0313333	-0.0516667		0.0623859	0.0353695	0.0234592	0.00907377	0.0280238
183.8	0.03	-0.08	-0.076	0.02	-0.049	-0.001	-0.023	-0.034	-0.068	-0.035	-0.021	-0.039	-0.079	-0.053	-0.023		183.8	-0.042	-0.01	-0.0416667	-0.0316667	-0.0516667		0.0623859	0.0353695	0.0234592	0.00945163	0.0280238
184	0.03	-0.081	-0.076	0.019	-0.05	-0.002	-0.024	-0.035	-0.068	-0.036	-0.021	-0.039	-0.08	-0.053	-0.023		184	-0.0423333	-0.011	-0.0423333	-0.032	-0.052		0.0626924	0.0353695	0.0228983	0.00964365	0.0285132
184.2	0.03	-0.081	-0.075	0.019	-0.05	-0.002	-0.024	-0.035	-0.068	-0.036	-0.022	-0.04	-0.08	-0.053	-0.023		184.2	-0.042	-0.011	-0.0423333	-0.0326667	-0.052		0.062426	0.0353695	0.0228983	0.00945163	0.0285132
184.4	0.03	-0.081	-0.075	0.019	-0.05	-0.002	-0.024	-0.035	-0.068	-0.036	-0.022	-0.04	-0.081	-0.053	-0.023		184.4	-0.042	-0.011	-0.0423333	-0.0326667	-0.0523333		0.062426	0.0353695	0.0228983	0.00945163	0.0290057
184.6	0.031	-0.081	-0.075	0.019	-0.05	-0.002	-0.024	-0.035	-0.068	-0.037	-0.022	-0.041	-0.081	-0.053	-0.023		184.6	-0.0416667	-0.011	-0.0423333	-0.0333333	-0.0523333		0.0630026	0.0353695	0.0228983	0.0100167	0.0290057
184.8	0.031	-0.082	-0.075	0.019	-0.05	-0.002	-0.024	-0.035	-0.068	-0.037	-0.023	-0.041	-0.082	-0.053	-0.023		184.8	-0.042	-0.011	-0.0423333	-0.0336667	-0.0526667		0.0633167	0.0353695	0.0228983	0.00945163	0.0295014
185	0.03	-0.082	-0.075	0.019	-0.05	-0.002	-0.025	-0.036	-0.068	-0.037	-0.023	-0.042	-0.082	-0.053	-0.023		185	-0.0423333	-0.011	-0.043	-0.034	-0.0526667		0.0627402	0.0353695	0.0223383	0.00984886	0.0295014
185.2	0.03	-0.082	-0.075	0.018	-0.05	-0.002	-0.025	-0.036	-0.068	-0.037	-0.023	-0.042	-0.082	-0.053	-0.023		185.2	-0.0423333	-0.0113333	-0.043	-0.034	-0.0526667		0.0627402	0.0349476	0.0223383	0.00984886	0.0295014
185.4	0.03	-0.083	-0.075	0.018	-0.05	-0.002	-0.025	-0.036	-0.069	-0.037	-0.023	-0.042	-0.081	-0.053	-0.023		185.4	-0.0426667	-0.0113333	-0.0433333	-0.034	-0.0523333		0.0630582	0.0349476	0.0228983	0.00984886	0.0290057
185.6	0.03	-0.082	-0.075	0.018	-0.05	-0.002	-0.025	-0.037	-0.069	-0.037	-0.023	-0.041	-0.081	-0.053	-0.022		185.6	-0.0423333	-0.0113333	-0.0436667	-0.0336667	-0.052		0.0627402	0.0349476	0.022745	0.00945163	0.0295127
185.8	0.031	-0.082	-0.074	0.018	-0.05	-0.002	-0.025	-0.037	-0.069	-0.036	-0.023	-0.041	-0.081	-0.053	-0.022		185.8	-0.0416667	-0.0113333	-0.0436667	-0.0333333	-0.052		0.0630582	0.0349476	0.022745	0.00929157	0.0295127
186	0.031	-0.082	-0.074	0.018	-0.05	-0.002	-0.025	-0.037	-0.069	-0.036	-0.023	-0.041	-0.081	-0.052	-0.022		186	-0.0416667	-0.0113333	-0.0436667	-0.0333333	-0.0516667		0.0630582	0.0349476	0.022745	0.00929157	0.0295014
186.2	0.032	-0.081	-0.074	0.018	-0.05	-0.002	-0.025	-0.037	-0.07	-0.036	-0.023	-0.041	-0.081	-0.052	-0.022		186.2	-0.041	-0.0113333	-0.044	-0.0333333	-0.0516667		0.0633167	0.0349476	0.0233024	0.00929157	0.0295014
186.4	0.032	-0.081	-0.074	0.018	-0.05	-0.002	-0.025	-0.038	-0.07	-0.036	-0.023	-0.041	-0.081	-0.053	-0.023		186.4	-0.041	-0.0113333	-0.0443333	-0.0333333	-0.0523333		0.0633167	0.0349476	0.0231589	0.00929157	0.0290057
186.6	0.032	-0.081	-0.074	0.018	-0.05	-0.003	-0.025	-0.038	-0.07	-0.036	-0.023	-0.041	-0.081	-0.053	-0.023		186.6	-0.041	-0.0116667	-0.0443333	-0.0333333	-0.0523333		0.0633167	0.0348186	0.0231589	0.00929157	0.0290057
186.8	0.031	-0.081	-0.074	0.018	-0.05	-0.003	-0.025	-0.038	-0.07	-0.035	-0.024	-0.04	-0.081	-0.053	-0.023		186.8	-0.0413333	-0.0116667	-0.0443333	-0.033	-0.0523333		0.0627402	0.0348186	0.0231589	0.00818535	0.0290057
187	0.031	-0.081	-0.074	0.018	-0.049	-0.003	-0.025	-0.038	-0.071	-0.035	-0.024	-0.04	-0.081	-0.053	-0.023		187	-0.0413333	-0.0113333	-0.0446667	-0.033	-0.0523333		0.0627402	0.0342685	0.0237136	0.00818535	0.0290057
187.2	0.031	-0.082	-0.075	0.017	-0.049	-0.003	-0.026	-0.038	-0.071	-0.035	-0.024	-0.04	-0.08	-0.053	-0.023		187.2	-0.042	-0.0116667	-0.045	-0.033	-0.052		0.0633167	0.0338428	0.0233024	0.00818535	0.0285132
187.4	0.031	-0.082	-0.075	0.017	-0.049	-0.003	-0.026	-0.037	-0.071	-0.035	-0.024	-0.04	-0.08	-0.052	-0.023		187.4	-0.042	-0.0116667	-0.0446667	-0.033	-0.0516667		0.0633167	0.0338428	0.0234592	0.00818535	0.0285015
187.6	0.031	-0.082	-0.075	0.016	-0.049	-0.004	-0.026	-0.037	-0.071	-0.035	-0.024	-0.04	-0.08	-0.052	-0.024		187.6	-0.042	-0.0123333	-0.0446667	-0.033	-0.052		0.0633167	0.0332916	0.0234592	0.00818535	0.028
187.8	0.031	-0.081	-0.075	0.016	-0.049	-0.004	-0.026	-0.037	-0.071	-0.035	-0.024	-0.04	-0.08	-0.052	-0.024		187.8	-0.0416667	-0.0123333	-0.0446667	-0.033	-0.052		0.0630026	0.0332916	0.0234592	0.00818535	0.028
188	0.031	-0.081	-0.075	0.016	-0.05	-0.004	-0.026	-0.036	-0.071	-0.035	-0.024	-0.04	-0.08	-0.052	-0.024		188	-0.0416667	-0.0126667	-0.0443333	-0.033	-0.052		0.0630026	0.0338428	0.0236291	0.00818535	0.028
188.2	0.031	-0.081	-0.075	0.016	-0.05	-0.004	-0.026	-0.036	-0.071	-0.036	-0.024	-0.04	-0.08	-0.053	-0.025		188.2	-0.0416667	-0.0126667	-0.0443333	-0.0333333	-0.0526667		0.0630026	0.0338428	0.0236291	0.00832666	0.0275015
188.4	0.031	-0.082	-0.075	0.015	-0.05	-0.004	-0.026	-0.036	-0.071	-0.037	-0.024	-0.041	-0.08	-0.053	-0.025		188.4	-0.042	-0.013	-0.0443333	-0.034	-0.0526667		0.0633167	0.0334215	0.0236291	0.00888819	0.0275015
188.6	0.03	-0.082	-0.075	0.015	-0.05	-0.005	-0.026	-0.036	-0.071	-0.037	-0.024	-0.041	-0.081	-0.054	-0.026		188.6	-0.0423333	-0.0133333	-0.0443333	-0.034	-0.0536667		0.0627402	0.0332916	0.0236291	0.00888819	0.0275015
188.8	0.03	-0.082	-0.075	0.015	-0.05	-0.005	-0.026	-0.036	-0.071	-0.038	-0.024	-0.041	-0.081	-0.054	-0.026		188.8	-0.0423333	-0.0133333	-0.0443333	-0.0343333	-0.0536667		0.0627402	0.0332916	0.0236291	0.00907377	0.0275015
189	0.03	-0.082	-0.076	0.015	-0.05	-0.004	-0.026	-0.036	-0.07	-0.039	-0.025	-0.041	-0.081	-0.054	-0.026		189	-0.0426667	-0.013	-0.044	-0.035	-0.0536667		0.0630026	0.0334215	0.0230651	0.0087178	0.0275015
189.2	0.03	-0.082	-0.076	0.015	-0.05	-0.004	-0.026	-0.036	-0.07	-0.039	-0.024	-0.041	-0.081	-0.054	-0.026		189.2	-0.0426667	-0.013	-0.044	-0.0346667	-0.0536667		0.0630026	0.0334215	0.0230651	0.00929157	0.0275015
189.4	0.03	-0.082	-0.076	0.015	-0.05	-0.004	-0.026	-0.036	-0.07	-0.039	-0.024	-0.041	-0.082	-0.054	-0.026		189.4	-0.0426667	-0.013	-0.044	-0.0346667	-0.054		0.0630026	0.0334215	0.0230651	0.00929157	0.028
189.6	0.03	-0.082	-0.076	0.015	-0.05	-0.004	-0.026	-0.036	-0.07	-0.039	-0.024	-0.041	-0.082	-0.054	-0.025		189.6	-0.0426667	-0.013	-0.044	-0.0346667	-0.0536667		0.0630026	0.0334215	0.0230651	0.00929157	0.0285015
189.8	0.03	-0.082	-0.076	0.015	-0.051	-0.004	-0.026	-0.036	-0.07	-0.039	-0.024	-0.041	-0.082	-0.053	-0.025		189.8	-0.0426667	-0.0133333	-0.044	-0.0346667	-0.0533333		0.0630026	0.0339755	0.0230651	0.00929157	0.0285015
190	0.03	-0.082	-0.076	0.015	-0.051	-0.004	-0.026	-0.036	-0.07	-0.039	-0.024	-0.041	-0.082	-0.053	-0.025		190	-0.0426667	-0.0133333	-0.044	-0.0346667	-0.0533333		0.0630026	0.0339755	0.0230651	0.00929157	0.0285015
190.2	0.03	-0.082	-0.076	0.014	-0.051	-0.004	-0.026	-0.037	-0.071	-0.039	-0.024	-0.041	-0.082	-0.053	-0.024		190.2	-0.0426667	-0.0136667	-0.0446667	-0.0346667	-0.053		0.0630026	0.0335609	0.0234592	0.00929157	0.029
190.4	0.03	-0.082	-0.076	0.014	-0.052	-0.005	-0.027	-0.037	-0.071	-0.039	-0.024	-0.041	-0.082	-0.053	-0.024		190.4	-0.0426667	-0.0143333	-0.045	-0.0346667	-0.053		0.0630026	0.0339755	0.0230651	0.00929157	0.029
190.6	0.03	-0.082	-0.076	0.013	-0.052	-0.005	-0.027	-0.037	-0.071	-0.038	-0.024	-0.04	-0.082	-0.053	-0.023		190.6	-0.0426667	-0.0146667	-0.045	-0.034	-0.0526667		0.0630026	0.0335609	0.0230651	0.0087178	0.0295014
190.8	0.03	-0.082	-0.076	0.013	-0.052	-0.005	-0.027	-0.038	-0.071	-0.038	-0.024	-0.04	-0.081	-0.053	-0.023		190.8	-0.0426667	-0.0146667	-0.0453333	-0.034	-0.0523333		0.0630026	0.0335609	0.0228983	0.0087178	0.0290057
191	0.03	-0.083	-0.076	0.012	-0.053	-0.006	-0.027	-0.038	-0.071	-0.037	-0.023	-0.04	-0.081	-0.052	-0.022		191	-0.043	-0.0156667	-0.0453333	-0.0333333	-0.0516667		0.0633167	0.0335609	0.0228983	0.00907377	0.0295014
191.2	0.031	-0.083	-0.076	0.012	-0.053	-0.006	-0.027	-0.037	-0.072	-0.037	-0.023	-0.04	-0.08	-0.052	-0.022		191.2	-0.0426667	-0.0156667	-0.0453333	-0.0333333	-0.0513333		0.0638931	0.0335609	0.0236291	0.00907377	0.0290057
191.4	0.031	-0.083	-0.076	0.012	-0.053	-0.006	-0.028	-0.037	-0.072	-0.036	-0.023	-0.039	-0.08	-0.052	-0.021		191.4	-0.0426667	-0.0156667	-0.0456667	-0.0326667	-0.051		0.0638931	0.0335609	0.0232451	0.0085049	0.0295127
191.6	0.031	-0.083	-0.075	0.012	-0.053	-0.006	-0.028	-0.037	-0.072	-0.036	-0.022	-0.04	-0.08	-0.051	-0.021		191.6	-0.0423333	-0.0156667	-0.0456667	-0.0326667	-0.0506667		0.0636344	0.0335609	0.0232451	0.00945163	0.0295014
191.8	0.032	-0.083	-0.075	0.012	-0.053	-0.006	-0.028	-0.037	-0.072	-0.036	-0.022	-0.04	-0.08	-0.051	-0.021		191.8	-0.042	-0.0156667	-0.0456667	-0.0326667	-0.0506667		0.0642106	0.0335609	0.0232451	0.00945163	0.0295014
192	0.032	-0.084	-0.075	0.012	-0.053	-0.006	-0.028	-0.038	-0.073	-0.036	-0.022	-0.04	-0.08	-0.051	-0.021		192	-0.0423333	-0.0156667	-0.0463333	-0.0326667	-0.0506667		0.0645316	0.0335609	0.0236291	0.00945163	0.0295014
192.2	0.031	-0.084	-0.075	0.013	-0.053	-0.006	-0.028	-0.038	-0.073	-0.036	-0.022	-0.04	-0.08	-0.052	-0.021		192.2	-0.0426667	-0.0153333	-0.0463333	-0.0326667	-0.051		0.0639557	0.0339755	0.0236291	0.00945163	0.0295127
192.4	0.031	-0.084	-0.076	0.013	-0.052	-0.006	-0.029	-0.038	-0.073	-0.036	-0.022	-0.04	-0.08	-0.052	-0.022		192.4	-0.043	-0.015	-0.0466667	-0.0326667	-0.0513333		0.0642106	0.0334215	0.0232451	0.00945163	0.0290057
192.6	0.031	-0.084	-0.076	0.013	-0.052	-0.006	-0.029	-0.039	-0.073	-0.037	-0.023	-0.041	-0.08	-0.052	-0.022		192.6	-0.043	-0.015	-0.047	-0.0336667	-0.0513333		0.0642106	0.0334215	0.0230651	0.00945163	0.0290057
192.8	0.03	-0.085	-0.077	0.014	-0.052	-0.006	-0.029	-0.039	-0.073	-0.037	-0.023	-0.041	-0.08	-0.052	-0.022		192.8	-0.044	-0.0146667	-0.047	-0.0336667	-0.0513333		0.0642106	0.0338428	0.0230651	0.00945163	0.0290057
193	0.03	-0.085	-0.077	0.014	-0.052	-0.005	-0.029	-0.039	-0.072	-0.037	-0.023	-0.041	-0.08	-0.052	-0.023		193	-0.044	-0.0143333	-0.0466667	-0.0336667	-0.0516667		0.0642106	0.0339755	0.0225019	0.00945163	0.0285015
193.2	0.029	-0.085	-0.078	0.014	-0.051	-0.005	-0.029	-0.04	-0.072	-0.037	-0.023	-0.041	-0.08	-0.053	-0.023		193.2	-0.0446667	-0.014	-0.047	-0.0336667	-0.052		0.0638931	0.0334215	0.0223383	0.00945163	0.0285132
193.4	0.029	-0.085	-0.078	0.015	-0.051	-0.005	-0.029	-0.04	-0.073	-0.037	-0.023	-0.041	-0.08	-0.053	-0.023		193.4	-0.0446667	-0.0136667	-0.0473333	-0.0336667	-0.052		0.0638931	0.0338428	0.0228983	0.00945163	0.0285132
193.6	0.028	-0.085	-0.079	0.015	-0.051	-0.004	-0.03	-0.04	-0.073	-0.037	-0.023	-0.041	-0.079	-0.054	-0.023		193.6	-0.0453333	-0.0133333	-0.0476667	-0.0336667	-0.052		0.0635793	0.0339755	0.0225019	0.00945163	0.0280535
193.8	0.028	-0.086	-0.079	0.014	-0.051	-0.004	-0.03	-0.04	-0.073	-0.037	-0.024	-0.041	-0.079	-0.054	-0.023		193.8	-0.0456667	-0.0136667	-0.0476667	-0.034	-0.052		0.0638931	0.0335609	0.0225019	0.00888819	0.0280535
194	0.027	-0.086	-0.08	0.014	-0.051	-0.005	-0.03	-0.041	-0.073	-0.038	-0.024	-0.041	-0.079	-0.055	-0.024		194	-0.0463333	-0.014	-0.048	-0.0343333	-0.0526667		0.0635793	0.0334215	0.0223383	0.00907377	0.0275741
194.2	0.027	-0.086	-0.08	0.014	-0.051	-0.005	-0.03	-0.041	-0.073	-0.038	-0.024	-0.042	-0.079	-0.055	-0.024		194.2	-0.0463333	-0.014	-0.048	-0.0346667	-0.0526667		0.0635793	0.0334215	0.0223383	0.00945163	0.0275741
194.4	0.027	-0.087	-0.08	0.013	-0.051	-0.005	-0.03	-0.041	-0.073	-0.038	-0.024	-0.042	-0.079	-0.055	-0.024		194.4	-0.0466667	-0.0143333	-0.048	-0.0346667	-0.0526667		0.0638931	0.0330051	0.0223383	0.00945163	0.0275741
194.6	0.027	-0.087	-0.08	0.013	-0.051	-0.006	-0.029	-0.041	-0.072	-0.038	-0.024	-0.043	-0.08	-0.055	-0.024		194.6	-0.0466667	-0.0146667	-0.0473333	-0.035	-0.053		0.0638931	0.0328684	0.0221886	0.00984886	0.0280535
194.8	0.027	-0.087	-0.08	0.012	-0.051	-0.006	-0.029	-0.041	-0.072	-0.039	-0.025	-0.043	-0.08	-0.055	-0.024		194.8	-0.0466667	-0.015	-0.0473333	-0.0356667	-0.053		0.0638931	0.03245	0.0221886	0.00945163	0.0280535
195	0.027	-0.087	-0.08	0.012	-0.051	-0.006	-0.029	-0.041	-0.072	-0.039	-0.025	-0.043	-0.08	-0.055	-0.024		195	-0.0466667	-0.015	-0.0473333	-0.0356667	-0.053		0.0638931	0.03245	0.0221886	0.00945163	0.0280535
195.2	0.027	-0.087	-0.079	0.012	-0.052	-0.006	-0.029	-0.041	-0.072	-0.039	-0.025	-0.044	-0.08	-0.055	-0.024		195.2	-0.0463333	-0.0153333	-0.0473333	-0.036	-0.053		0.0636344	0.0330051	0.0221886	0.00984886	0.0280535
195.4	0.028	-0.087	-0.079	0.011	-0.052	-0.007	-0.029	-0.041	-0.072	-0.04	-0.026	-0.044	-0.081	-0.055	-0.024		195.4	-0.046	-0.016	-0.0473333	-0.0366667	-0.0533333		0.0642106	0.03245	0.0221886	0.00945163	0.0285365
195.6	0.028	-0.086	-0.079	0.011	-0.052	-0.007	-0.029	-0.041	-0.072	-0.04	-0.026	-0.044	-0.081	-0.055	-0.025		195.6	-0.0456667	-0.016	-0.0473333	-0.0366667	-0.0536667		0.0638931	0.03245	0.0221886	0.00945163	0.0280238
195.8	0.028	-0.086	-0.078	0.011	-0.053	-0.007	-0.029	-0.041	-0.072	-0.04	-0.026	-0.044	-0.081	-0.054	-0.025		195.8	-0.0453333	-0.0163333	-0.0473333	-0.0366667	-0.0533333		0.0636344	0.0330051	0.0221886	0.00945163	0.028006
196	0.028	-0.086	-0.078	0.011	-0.053	-0.007	-0.029	-0.04	-0.072	-0.039	-0.026	-0.044	-0.081	-0.054	-0.025		196	-0.0453333	-0.0163333	-0.047	-0.0363333	-0.0533333		0.0636344	0.0330051	0.0223383	0.00929157	0.028006
196.2	0.028	-0.086	-0.078	0.01	-0.053	-0.006	-0.029	-0.04	-0.072	-0.039	-0.026	-0.044	-0.081	-0.054	-0.025		196.2	-0.0453333	-0.0163333	-0.047	-0.0363333	-0.0533333		0.0636344	0.0327465	0.0223383	0.00929157	0.028006
196.4	0.028	-0.086	-0.078	0.01	-0.054	-0.006	-0.029	-0.04	-0.072	-0.039	-0.026	-0.044	-0.082	-0.054	-0.025		196.4	-0.0453333	-0.0166667	-0.047	-0.0363333	-0.0536667		0.0636344	0.0333067	0.0223383	0.00929157	0.0285015
196.6	0.028	-0.086	-0.078	0.01	-0.054	-0.006	-0.029	-0.04	-0.072	-0.039	-0.026	-0.044	-0.082	-0.054	-0.026		196.6	-0.0453333	-0.0166667	-0.047	-0.0363333	-0.054		0.0636344	0.0333067	0.0223383	0.00929157	0.028
196.8	0.028	-0.086	-0.079	0.009	-0.054	-0.006	-0.03	-0.041	-0.073	-0.04	-0.026	-0.044	-0.082	-0.054	-0.026		196.8	-0.0456667	-0.017	-0.048	-0.0366667	-0.054		0.0638931	0.032909	0.0223383	0.00945163	0.028
197	0.027	-0.087	-0.079	0.009	-0.054	-0.006	-0.03	-0.041	-0.073	-0.04	-0.026	-0.044	-0.082	-0.054	-0.026		197	-0.0463333	-0.017	-0.048	-0.0366667	-0.054		0.0636344	0.032909	0.0223383	0.00945163	0.028
197.2	0.027	-0.087	-0.079	0.009	-0.055	-0.006	-0.03	-0.042	-0.073	-0.04	-0.027	-0.044	-0.082	-0.054	-0.026		197.2	-0.0463333	-0.0173333	-0.0483333	-0.037	-0.054		0.0636344	0.0334714	0.0221886	0.00888819	0.028
197.4	0.026	-0.088	-0.079	0.008	-0.055	-0.007	-0.03	-0.042	-0.073	-0.04	-0.027	-0.044	-0.082	-0.054	-0.026		197.4	-0.047	-0.018	-0.0483333	-0.037	-0.054		0.0633798	0.032909	0.0221886	0.00888819	0.028
197.6	0.026	-0.088	-0.08	0.008	-0.055	-0.007	-0.03	-0.042	-0.074	-0.04	-0.026	-0.044	-0.082	-0.054	-0.025		197.6	-0.0473333	-0.018	-0.0486667	-0.0366667	-0.0536667		0.0636344	0.032909	0.022745	0.00945163	0.0285015
197.8	0.026	-0.089	-0.08	0.008	-0.055	-0.007	-0.03	-0.043	-0.074	-0.04	-0.026	-0.044	-0.082	-0.054	-0.025		197.8	-0.0476667	-0.018	-0.049	-0.0366667	-0.0536667		0.0639557	0.032909	0.0226053	0.00945163	0.0285015
198	0.025	-0.089	-0.08	0.008	-0.055	-0.007	-0.031	-0.043	-0.074	-0.04	-0.026	-0.044	-0.082	-0.053	-0.025		198	-0.048	-0.018	-0.0493333	-0.0366667	-0.0533333		0.0633798	0.032909	0.0221886	0.00945163	0.0285015
198.2	0.025	-0.089	-0.08	0.008	-0.055	-0.008	-0.03	-0.043	-0.073	-0.04	-0.026	-0.044	-0.082	-0.053	-0.025		198.2	-0.048	-0.0183333	-0.0486667	-0.0366667	-0.0533333		0.0633798	0.0327465	0.022053	0.00945163	0.0285015
198.4	0.025	-0.089	-0.08	0.009	-0.054	-0.008	-0.03	-0.043	-0.073	-0.041	-0.026	-0.044	-0.083	-0.053	-0.025		198.4	-0.048	-0.0176667	-0.0486667	-0.037	-0.0536667		0.0633798	0.0325935	0.022053	0.00964365	0.0290057
198.6	0.025	-0.089	-0.08	0.009	-0.054	-0.008	-0.03	-0.043	-0.073	-0.041	-0.026	-0.045	-0.083	-0.053	-0.025		198.6	-0.048	-0.0176667	-0.0486667	-0.0373333	-0.0536667		0.0633798	0.0325935	0.022053	0.0100167	0.0290057
198.8	0.025	-0.089	-0.08	0.009	-0.054	-0.008	-0.03	-0.043	-0.073	-0.042	-0.026	-0.045	-0.083	-0.053	-0.025		198.8	-0.048	-0.0176667	-0.0486667	-0.0376667	-0.0536667		0.0633798	0.0325935	0.022053	0.0102144	0.0290057
199	0.025	-0.089	-0.08	0.009	-0.054	-0.008	-0.03	-0.043	-0.073	-0.042	-0.026	-0.045	-0.083	-0.053	-0.025		199	-0.048	-0.0176667	-0.0486667	-0.0376667	-0.0536667		0.0633798	0.0325935	0.022053	0.0102144	0.0290057
199.2	0.026	-0.088	-0.08	0.01	-0.054	-0.008	-0.03	-0.043	-0.073	-0.042	-0.026	-0.044	-0.083	-0.053	-0.025		199.2	-0.0473333	-0.0173333	-0.0486667	-0.0373333	-0.0536667		0.0636344	0.0330051	0.022053	0.00986577	0.0290057
199.4	0.026	-0.088	-0.08	0.01	-0.054	-0.008	-0.03	-0.043	-0.073	-0.042	-0.026	-0.044	-0.083	-0.052	-0.025		199.4	-0.0473333	-0.0173333	-0.0486667	-0.0373333	-0.0533333		0.0636344	0.0330051	0.022053	0.00986577	0.029023
199.6	0.026	-0.088	-0.08	0.01	-0.053	-0.007	-0.03	-0.043	-0.074	-0.042	-0.026	-0.044	-0.082	-0.052	-0.025		199.6	-0.0473333	-0.0166667	-0.049	-0.0373333	-0.053		0.0636344	0.0325935	0.0226053	0.00986577	0.0285132
199.8	0.026	-0.088	-0.081	0.01	-0.053	-0.007	-0.03	-0.043	-0.074	-0.041	-0.026	-0.044	-0.082	-0.052	-0.024		199.8	-0.0476667	-0.0166667	-0.049	-0.037	-0.0526667		0.0638931	0.0325935	0.0226053	0.00964365	0.0290057
200	0.026	-0.087	-0.081	0.01	-0.053	-0.007	-0.031	-0.043	-0.074	-0.041	-0.026	-0.043	-0.082	-0.051	-0.024		200	-0.0473333	-0.0166667	-0.0493333	-0.0366667	-0.0523333		0.0635793	0.0325935	0.0221886	0.00929157	0.029023
200.2	0.026	-0.088	-0.081	0.01	-0.053	-0.006	-0.031	-0.043	-0.074	-0.041	-0.026	-0.043	-0.082	-0.051	-0.024		200.2	-0.0476667	-0.0163333	-0.0493333	-0.0366667	-0.0523333		0.0638931	0.0327465	0.0221886	0.00929157	0.029023
200.4	0.025	-0.088	-0.081	0.01	-0.052	-0.006	-0.031	-0.044	-0.074	-0.041	-0.026	-0.043	-0.082	-0.051	-0.024		200.4	-0.048	-0.016	-0.0496667	-0.0366667	-0.0523333		0.0633167	0.032187	0.022053	0.00929157	0.029023
200.6	0.025	-0.088	-0.081	0.01	-0.052	-0.006	-0.031	-0.044	-0.074	-0.04	-0.026	-0.042	-0.082	-0.051	-0.025		200.6	-0.048	-0.016	-0.0496667	-0.036	-0.0526667		0.0633167	0.032187	0.022053	0.0087178	0.0285365
200.8	0.025	-0.088	-0.081	0.009	-0.052	-0.007	-0.031	-0.044	-0.074	-0.041	-0.026	-0.042	-0.082	-0.052	-0.025		200.8	-0.048	-0.0166667	-0.0496667	-0.0363333	-0.053		0.0633167	0.031628	0.022053	0.00896289	0.0285132
201	0.025	-0.088	-0.081	0.009	-0.052	-0.007	-0.032	-0.045	-0.075	-0.041	-0.026	-0.042	-0.082	-0.052	-0.025		201	-0.048	-0.0166667	-0.0506667	-0.0363333	-0.053		0.0633167	0.031628	0.022053	0.00896289	0.0285132
201.2	0.024	-0.088	-0.081	0.009	-0.052	-0.007	-0.032	-0.045	-0.075	-0.041	-0.026	-0.043	-0.082	-0.052	-0.025		201.2	-0.0483333	-0.0166667	-0.0506667	-0.0366667	-0.053		0.0627402	0.031628	0.022053	0.00929157	0.0285132
201.4	0.024	-0.088	-0.081	0.008	-0.052	-0.007	-0.032	-0.045	-0.075	-0.041	-0.027	-0.043	-0.082	-0.052	-0.025		201.4	-0.0483333	-0.017	-0.0506667	-0.037	-0.053		0.0627402	0.031225	0.022053	0.0087178	0.0285132
201.6	0.024	-0.088	-0.081	0.008	-0.052	-0.007	-0.032	-0.046	-0.075	-0.042	-0.027	-0.043	-0.083	-0.052	-0.025		201.6	-0.0483333	-0.017	-0.051	-0.0373333	-0.0533333		0.0627402	0.031225	0.0219317	0.00896289	0.029023
201.8	0.023	-0.088	-0.081	0.008	-0.052	-0.008	-0.032	-0.046	-0.075	-0.042	-0.027	-0.044	-0.083	-0.052	-0.025		201.8	-0.0486667	-0.0173333	-0.051	-0.0376667	-0.0533333		0.0621638	0.0310698	0.0219317	0.00929157	0.029023
202	0.023	-0.088	-0.081	0.008	-0.052	-0.008	-0.032	-0.046	-0.075	-0.042	-0.027	-0.044	-0.083	-0.052	-0.026		202	-0.0486667	-0.0173333	-0.051	-0.0376667	-0.0536667		0.0621638	0.0310698	0.0219317	0.00929157	0.0285365
202.2	0.022	-0.089	-0.081	0.008	-0.052	-0.007	-0.033	-0.046	-0.075	-0.042	-0.027	-0.045	-0.083	-0.053	-0.026		202.2	-0.0493333	-0.017	-0.0513333	-0.038	-0.054		0.0619058	0.031225	0.0215019	0.00964365	0.0285132
202.4	0.022	-0.089	-0.082	0.008	-0.052	-0.007	-0.033	-0.046	-0.075	-0.042	-0.027	-0.045	-0.084	-0.053	-0.026		202.4	-0.0496667	-0.017	-0.0513333	-0.038	-0.0543333		0.0621638	0.031225	0.0215019	0.00964365	0.029023
202.6	0.022	-0.089	-0.082	0.008	-0.053	-0.008	-0.033	-0.046	-0.076	-0.042	-0.027	-0.045	-0.084	-0.053	-0.026		202.6	-0.0496667	-0.0176667	-0.0516667	-0.038	-0.0543333		0.0621638	0.031628	0.022053	0.00964365	0.029023
202.8	0.022	-0.089	-0.082	0.007	-0.053	-0.008	-0.033	-0.046	-0.076	-0.042	-0.027	-0.046	-0.084	-0.053	-0.026		202.8	-0.0496667	-0.018	-0.0516667	-0.0383333	-0.0543333		0.0621638	0.031225	0.022053	0.0100167	0.029023
203	0.022	-0.089	-0.082	0.007	-0.053	-0.008	-0.033	-0.046	-0.076	-0.042	-0.027	-0.046	-0.084	-0.053	-0.026		203	-0.0496667	-0.018	-0.0516667	-0.0383333	-0.0543333		0.0621638	0.031225	0.022053	0.0100167	0.029023
203.2	0.022	-0.089	-0.082	0.007	-0.053	-0.008	-0.033	-0.046	-0.076	-0.042	-0.027	-0.046	-0.083	-0.053	-0.026		203.2	-0.0496667	-0.018	-0.0516667	-0.0383333	-0.054		0.0621638	0.031225	0.022053	0.0100167	0.0285132
203.4	0.022	-0.09	-0.082	0.007	-0.053	-0.008	-0.033	-0.046	-0.076	-0.041	-0.027	-0.046	-0.083	-0.052	-0.026		203.4	-0.05	-0.018	-0.0516667	-0.038	-0.0536667		0.062482	0.031225	0.022053	0.00984886	0.0285365
203.6	0.023	-0.09	-0.082	0.008	-0.053	-0.008	-0.032	-0.045	-0.075	-0.041	-0.026	-0.046	-0.082	-0.052	-0.025		203.6	-0.0496667	-0.0176667	-0.0506667	-0.0376667	-0.053		0.0630582	0.031628	0.022053	0.0104083	0.0285132
203.8	0.023	-0.09	-0.082	0.008	-0.053	-0.008	-0.032	-0.045	-0.075	-0.041	-0.026	-0.046	-0.082	-0.052	-0.025		203.8	-0.0496667	-0.0176667	-0.0506667	-0.0376667	-0.053		0.0630582	0.031628	0.022053	0.0104083	0.0285132
204	0.023	-0.09	-0.082	0.008	-0.053	-0.008	-0.032	-0.045	-0.076	-0.041	-0.026	-0.046	-0.081	-0.052	-0.025		204	-0.0496667	-0.0176667	-0.051	-0.0376667	-0.0526667		0.0630582	0.031628	0.0226053	0.0104083	0.028006
204.2	0.023	-0.09	-0.082	0.007	-0.053	-0.008	-0.032	-0.045	-0.076	-0.04	-0.026	-0.046	-0.081	-0.051	-0.025		204.2	-0.0496667	-0.018	-0.051	-0.0373333	-0.0523333		0.0630582	0.031225	0.0226053	0.0102632	0.0280238
204.4	0.023	-0.09	-0.082	0.007	-0.053	-0.009	-0.033	-0.045	-0.076	-0.04	-0.026	-0.046	-0.081	-0.051	-0.025		204.4	-0.0496667	-0.0183333	-0.0513333	-0.0373333	-0.0523333		0.0630582	0.0310698	0.0221886	0.0102632	0.0280238
204.6	0.023	-0.09	-0.082	0.007	-0.053	-0.009	-0.033	-0.045	-0.076	-0.04	-0.027	-0.045	-0.081	-0.051	-0.025		204.6	-0.0496667	-0.0183333	-0.0513333	-0.0373333	-0.0523333		0.0630582	0.0310698	0.0221886	0.00929157	0.0280238
204.8	0.024	-0.09	-0.082	0.007	-0.053	-0.009	-0.033	-0.045	-0.076	-0.041	-0.027	-0.045	-0.081	-0.052	-0.025		204.8	-0.0493333	-0.0183333	-0.0513333	-0.0376667	-0.0526667		0.0636344	0.0310698	0.0221886	0.00945163	0.028006
205	0.024	-0.09	-0.082	0.007	-0.053	-0.009	-0.033	-0.046	-0.076	-0.041	-0.027	-0.046	-0.081	-0.052	-0.025		205	-0.0493333	-0.0183333	-0.0516667	-0.038	-0.0526667		0.0636344	0.0310698	0.022053	0.00984886	0.028006
205.2	0.024	-0.09	-0.082	0.007	-0.053	-0.009	-0.033	-0.046	-0.076	-0.042	-0.028	-0.046	-0.082	-0.052	-0.026		205.2	-0.0493333	-0.0183333	-0.0516667	-0.0386667	-0.0533333		0.0636344	0.0310698	0.022053	0.00945163	0.0280238
205.4	0.024	-0.09	-0.082	0.007	-0.054	-0.009	-0.034	-0.046	-0.076	-0.042	-0.028	-0.046	-0.082	-0.053	-0.026		205.4	-0.0493333	-0.0186667	-0.052	-0.0386667	-0.0536667		0.0636344	0.031628	0.0216333	0.00945163	0.028006
205.6	0.024	-0.09	-0.082	0.007	-0.054	-0.009	-0.034	-0.046	-0.076	-0.043	-0.029	-0.047	-0.083	-0.053	-0.027		205.6	-0.0493333	-0.0186667	-0.052	-0.0396667	-0.0543333		0.0636344	0.031628	0.0216333	0.00945163	0.0280238
205.8	0.023	-0.09	-0.082	0.006	-0.055	-0.009	-0.034	-0.046	-0.076	-0.043	-0.03	-0.047	-0.083	-0.054	-0.027		205.8	-0.0496667	-0.0193333	-0.052	-0.04	-0.0546667		0.0630582	0.0317857	0.0216333	0.00888819	0.028006
206	0.023	-0.09	-0.082	0.006	-0.055	-0.009	-0.034	-0.046	-0.077	-0.043	-0.03	-0.048	-0.084	-0.054	-0.028		206	-0.0496667	-0.0193333	-0.0523333	-0.0403333	-0.0553333		0.0630582	0.0317857	0.0221886	0.00929157	0.0280238
206.2	0.023	-0.09	-0.082	0.006	-0.056	-0.009	-0.034	-0.046	-0.077	-0.043	-0.03	-0.048	-0.084	-0.054	-0.028		206.2	-0.0496667	-0.0196667	-0.0523333	-0.0403333	-0.0553333		0.0630582	0.0323471	0.0221886	0.00929157	0.0280238
206.4	0.023	-0.09	-0.082	0.005	-0.056	-0.009	-0.035	-0.046	-0.077	-0.044	-0.03	-0.048	-0.085	-0.054	-0.029		206.4	-0.0496667	-0.02	-0.0526667	-0.0406667	-0.056		0.0630582	0.0319531	0.0217792	0.00945163	0.0280535
206.6	0.023	-0.09	-0.082	0.005	-0.056	-0.009	-0.035	-0.046	-0.077	-0.044	-0.03	-0.049	-0.085	-0.054	-0.029		206.6	-0.0496667	-0.02	-0.0526667	-0.041	-0.056		0.0630582	0.0319531	0.0217792	0.00984886	0.0280535
206.8	0.023	-0.09	-0.083	0.005	-0.056	-0.009	-0.035	-0.046	-0.077	-0.043	-0.03	-0.049	-0.086	-0.054	-0.029		206.8	-0.05	-0.02	-0.0526667	-0.0406667	-0.0563333		0.0633167	0.0319531	0.0217792	0.00971253	0.0285715
207	0.023	-0.09	-0.083	0.005	-0.056	-0.009	-0.034	-0.046	-0.077	-0.044	-0.03	-0.049	-0.086	-0.054	-0.029		207	-0.05	-0.02	-0.0523333	-0.041	-0.0563333		0.0633167	0.0319531	0.0221886	0.00984886	0.0285715
207.2	0.022	-0.09	-0.083	0.004	-0.056	-0.009	-0.034	-0.046	-0.077	-0.044	-0.03	-0.049	-0.086	-0.053	-0.029		207.2	-0.0503333	-0.0203333	-0.0523333	-0.041	-0.056		0.0627402	0.0315647	0.0221886	0.00984886	0.0286182
207.4	0.022	-0.09	-0.083	0.005	-0.056	-0.01	-0.034	-0.045	-0.077	-0.043	-0.03	-0.049	-0.086	-0.053	-0.029		207.4	-0.0503333	-0.0203333	-0.052	-0.0406667	-0.056		0.0627402	0.0317857	0.0223383	0.00971253	0.0286182
207.6	0.022	-0.091	-0.083	0.005	-0.056	-0.01	-0.034	-0.045	-0.078	-0.043	-0.03	-0.05	-0.086	-0.053	-0.029		207.6	-0.0506667	-0.0203333	-0.0523333	-0.041	-0.056		0.0630582	0.0317857	0.0228983	0.0101489	0.0286182
207.8	0.022	-0.091	-0.083	0.005	-0.056	-0.01	-0.035	-0.045	-0.078	-0.043	-0.03	-0.05	-0.085	-0.052	-0.029		207.8	-0.0506667	-0.0203333	-0.0526667	-0.041	-0.0553333		0.0630582	0.0317857	0.0225019	0.0101489	0.0281484
208	0.022	-0.091	-0.083	0.005	-0.056	-0.01	-0.035	-0.045	-0.079	-0.043	-0.03	-0.049	-0.085	-0.052	-0.029		208	-0.0506667	-0.0203333	-0.053	-0.0406667	-0.0553333		0.0630582	0.0317857	0.0230651	0.00971253	0.0281484
208.2	0.023	-0.091	-0.083	0.005	-0.056	-0.011	-0.035	-0.046	-0.079	-0.043	-0.03	-0.049	-0.085	-0.051	-0.029		208.2	-0.0503333	-0.0206667	-0.0533333	-0.0406667	-0.055		0.0636344	0.031628	0.0228983	0.00971253	0.0282135
208.4	0.023	-0.092	-0.083	0.005	-0.056	-0.011	-0.036	-0.046	-0.079	-0.042	-0.03	-0.049	-0.085	-0.051	-0.029		208.4	-0.0506667	-0.0206667	-0.0536667	-0.0403333	-0.055		0.0639557	0.031628	0.0225019	0.00960902	0.0282135
208.6	0.023	-0.092	-0.083	0.006	-0.056	-0.011	-0.036	-0.046	-0.079	-0.042	-0.03	-0.049	-0.085	-0.051	-0.028		208.6	-0.0506667	-0.0203333	-0.0536667	-0.0403333	-0.0546667		0.0639557	0.0320364	0.0225019	0.00960902	0.0286764
208.8	0.023	-0.092	-0.083	0.006	-0.056	-0.011	-0.036	-0.046	-0.079	-0.042	-0.03	-0.048	-0.085	-0.051	-0.028		208.8	-0.0506667	-0.0203333	-0.0536667	-0.04	-0.0546667		0.0639557	0.0320364	0.0225019	0.00916515	0.0286764
209	0.023	-0.092	-0.082	0.006	-0.056	-0.011	-0.036	-0.046	-0.079	-0.042	-0.03	-0.048	-0.086	-0.051	-0.028		209	-0.0503333	-0.0203333	-0.0536667	-0.04	-0.055		0.063705	0.0320364	0.0225019	0.00916515	0.0292062
209.2	0.023	-0.092	-0.082	0.006	-0.056	-0.012	-0.036	-0.046	-0.079	-0.043	-0.03	-0.048	-0.086	-0.052	-0.028		209.2	-0.0503333	-0.0206667	-0.0536667	-0.0403333	-0.0553333		0.063705	0.0318957	0.0225019	0.00929157	0.0291433
209.4	0.023	-0.092	-0.082	0.006	-0.057	-0.012	-0.036	-0.046	-0.079	-0.043	-0.03	-0.048	-0.086	-0.052	-0.028		209.4	-0.0503333	-0.021	-0.0536667	-0.0403333	-0.0553333		0.063705	0.03245	0.0225019	0.00929157	0.0291433
209.6	0.023	-0.091	-0.082	0.006	-0.057	-0.012	-0.036	-0.046	-0.079	-0.043	-0.03	-0.048	-0.086	-0.052	-0.028		209.6	-0.05	-0.021	-0.0536667	-0.0403333	-0.0553333		0.0633798	0.03245	0.0225019	0.00929157	0.0291433
209.8	0.023	-0.091	-0.082	0.006	-0.057	-0.012	-0.036	-0.046	-0.078	-0.043	-0.03	-0.048	-0.086	-0.053	-0.028		209.8	-0.05	-0.021	-0.0533333	-0.0403333	-0.0556667		0.0633798	0.03245	0.0219393	0.00929157	0.0290918
	moyenne
	80	40	20	10	5
240	0.021	0.025		0.026	0.015		0.027	0.025		0.012	0.012			0.052
240.2	0.021	0.024		0.026	0.016		0.027	0.025		0.013	0.012			0.048
240.4	0.021	0.024		0.026	0.016		0.027	0.025		0.013	0.013			0.043
240.6	0.021	0.023		0.026	0.017		0.026	0.025		0.014	0.013			0.039
240.8	0.021	0.023		0.026	0.017		0.026	0.025		0.015	0.013			0.034
241	0.021	0.022		0.026	0.018		0.026	0.025		0.016	0.014			0.03
241.2	0.021	0.021		0.025	0.018		0.026	0.025		0.016	0.014			0.026
241.4	0.021	0.021		0.025	0.018		0.026	0.025		0.017	0.014			0.022
241.6	0.021	0.021		0.025	0.017		0.025	0.024		0.018	0.014			0.019
241.8	0.021	0.02		0.024	0.017		0.025	0.024		0.018	0.014			0.016
242	0.021	0.02		0.024	0.016		0.025	0.023		0.019	0.014			0.014
242.2	0.022	0.02		0.023	0.015		0.025	0.023		0.019	0.015			0.013
242.4	0.022	0.02		0.023	0.015		0.025	0.022		0.02	0.015			0.013
242.6	0.021	0.02		0.022	0.014		0.025	0.022		0.02	0.015			0.012
242.8	0.021	0.02		0.022	0.014		0.025	0.022		0.02	0.015			0.012
243	0.021	0.02		0.021	0.013		0.025	0.021		0.02	0.016			0.012
243.2	0.021	0.02		0.021	0.013		0.025	0.021		0.02	0.016			0.011
243.4	0.021	0.019		0.021	0.013		0.025	0.021		0.02	0.016			0.011
243.6	0.021	0.019		0.021	0.013		0.025	0.021		0.02	0.017			0.011
243.8	0.021	0.019		0.02	0.012		0.025	0.021		0.021	0.017			0.01
244	0.021	0.019		0.02	0.012		0.025	0.021		0.021	0.017			0.01
244.2	0.021	0.019		0.02	0.012		0.025	0.021		0.02	0.018			0.01
244.4	0.021	0.019		0.019	0.012		0.024	0.021		0.02	0.018			0.009
244.6	0.02	0.019		0.019	0.011		0.024	0.02		0.02	0.018			0.009
244.8	0.02	0.019		0.019	0.011		0.024	0.02		0.019	0.017			0.009
245	0.02	0.019		0.019	0.011		0.023	0.019		0.018	0.017			0.009
245.2	0.02	0.019		0.018	0.011		0.023	0.019		0.018	0.017			0.008
245.4	0.02	0.019		0.018	0.01		0.023	0.018		0.017	0.016			0.008
245.6	0.019	0.019		0.018	0.01		0.022	0.018		0.017	0.016			0.008
245.8	0.019	0.019		0.017	0.01		0.022	0.018		0.016	0.015			0.007
246	0.019	0.019		0.017	0.011		0.022	0.018		0.016	0.014			0.007
246.2	0.018	0.019		0.017	0.011		0.021	0.018		0.016	0.014			0.006
246.4	0.017	0.018		0.016	0.011		0.021	0.018		0.015	0.013			0.006
246.6	0.017	0.018		0.016	0.011		0.021	0.017		0.015	0.013			0.006
246.8	0.016	0.017		0.016	0.011		0.021	0.017		0.015	0.013			0.005
247	0.015	0.017		0.016	0.011		0.021	0.018		0.016	0.013			0.005
247.2	0.015	0.016		0.015	0.011		0.021	0.018		0.016	0.012			0.005
247.4	0.014	0.016		0.015	0.011		0.021	0.018		0.016	0.012			0.005
247.6	0.014	0.015		0.014	0.011		0.02	0.018		0.017	0.013			0.005
247.8	0.014	0.015		0.013	0.01		0.02	0.018		0.017	0.013			0.006
248	0.014	0.015		0.013	0.01		0.02	0.018		0.017	0.013			0.006
248.2	0.014	0.015		0.013	0.01		0.02	0.018		0.017	0.013			0.006
248.4	0.015	0.015		0.012	0.01		0.02	0.018		0.017	0.013			0.006
248.6	0.015	0.015		0.012	0.009		0.02	0.018		0.016	0.013			0.006
248.8	0.015	0.015		0.012	0.009		0.02	0.018		0.016	0.013			0.006
249	0.015	0.015		0.011	0.009		0.02	0.018		0.016	0.013			0.006
249.2	0.015	0.015		0.011	0.009		0.02	0.018		0.015	0.013			0.006
249.4	0.015	0.015		0.011	0.009		0.019	0.018		0.015	0.012			0.007
249.6	0.015	0.015		0.011	0.009		0.019	0.018		0.015	0.012			0.006
249.8	0.015	0.015		0.011	0.009		0.019	0.017		0.014	0.011			0.006
250	0.015	0.015		0.011	0.009		0.019	0.017		0.013	0.011			0.006
250.2	0.014	0.014		0.011	0.009		0.019	0.017		0.012	0.01			0.006
250.4	0.014	0.014		0.011	0.009		0.018	0.016		0.012	0.01			0.006
250.6	0.014	0.014		0.011	0.009		0.018	0.015		0.012	0.01			0.006
250.8	0.014	0.014		0.011	0.009		0.018	0.015		0.011	0.009			0.006
251	0.014	0.013		0.01	0.009		0.017	0.014		0.011	0.009			0.005
251.2	0.014	0.013		0.01	0.009		0.017	0.014		0.011	0.009			0.005
251.4	0.014	0.013		0.01	0.009		0.017	0.013		0.011	0.008			0.005
251.6	0.014	0.013		0.01	0.009		0.016	0.013		0.011	0.008			0.006
251.8	0.014	0.012		0.01	0.009		0.016	0.012		0.011	0.008			0.006
252	0.013	0.012		0.01	0.008		0.016	0.012		0.011	0.008			0.006
252.2	0.013	0.012		0.01	0.008		0.016	0.012		0.01	0.008			0.006
252.4	0.013	0.012		0.01	0.008		0.016	0.012		0.01	0.008			0.007
252.6	0.012	0.011		0.01	0.008		0.016	0.012		0.01	0.008			0.007
252.8	0.012	0.011		0.01	0.008		0.015	0.012		0.01	0.009			0.007
253	0.012	0.011		0.01	0.009		0.015	0.012		0.01	0.009			0.008
253.2	0.012	0.012		0.01	0.009		0.015	0.011		0.011	0.009			0.008
253.4	0.011	0.012		0.01	0.009		0.014	0.011		0.011	0.01			0.008
253.6	0.011	0.012		0.01	0.009		0.014	0.011		0.01	0.01			0.008
253.8	0.011	0.012		0.01	0.009		0.014	0.011		0.01	0.01			0.008
254	0.011	0.011		0.01	0.008		0.013	0.01		0.01	0.01			0.008
254.2	0.011	0.011		0.01	0.008		0.013	0.01		0.01	0.01			0.008
254.4	0.011	0.011		0.009	0.008		0.013	0.01		0.009	0.009			0.007
254.6	0.011	0.011		0.009	0.007		0.013	0.009		0.009	0.009			0.007
254.8	0.012	0.011		0.009	0.007		0.013	0.009		0.009	0.009			0.007
255	0.011	0.011		0.008	0.007		0.013	0.009		0.008	0.008			0.006
255.2	0.011	0.01		0.008	0.007		0.013	0.008		0.008	0.008			0.006
255.4	0.011	0.01		0.008	0.007		0.012	0.008		0.008	0.008			0.006
255.6	0.011	0.009		0.008	0.006		0.012	0.008		0.008	0.008			0.006
255.8	0.01	0.009		0.007	0.006		0.012	0.008		0.008	0.007			0.006
256	0.01	0.009		0.007	0.006		0.012	0.008		0.008	0.007			0.006
256.2	0.01	0.009		0.007	0.006		0.012	0.008		0.008	0.007			0.006
256.4	0.01	0.009		0.007	0.006		0.012	0.009		0.008	0.007			0.006
256.6	0.01	0.009		0.007	0.006		0.012	0.009		0.008	0.007			0.006
256.8	0.009	0.009		0.007	0.006		0.012	0.009		0.008	0.007			0.006
257	0.009	0.009		0.008	0.006		0.012	0.009		0.008	0.007			0.005
257.2	0.009	0.009		0.008	0.006		0.011	0.01		0.007	0.007			0.005
257.4	0.009	0.008		0.008	0.006		0.011	0.01		0.007	0.007			0.004
257.6	0.008	0.008		0.007	0.006		0.011	0.01		0.007	0.007			0.004
257.8	0.008	0.007		0.007	0.006		0.011	0.01		0.006	0.007			0.004
258	0.008	0.007		0.006	0.005		0.011	0.01		0.006	0.007			0.003
258.2	0.007	0.007		0.006	0.005		0.011	0.01		0.006	0.007			0.003
258.4	0.007	0.006		0.006	0.005		0.01	0.009		0.005	0.007			0.003
258.6	0.007	0.006		0.005	0.005		0.01	0.009		0.005	0.007			0.003
258.8	0.007	0.006		0.005	0.005		0.01	0.009		0.005	0.007			0.003
259	0.006	0.005		0.005	0.005		0.01	0.008		0.005	0.007			0.003
259.2	0.006	0.005		0.005	0.005		0.009	0.008		0.005	0.007			0.003
259.4	0.006	0.005		0.005	0.005		0.009	0.007		0.005	0.007			0.003
259.6	0.006	0.005		0.005	0.004		0.009	0.007		0.005	0.007			0.003
259.8	0.006	0.005		0.005	0.004		0.009	0.006		0.005	0.007			0.003
260	0.006	0.005		0.005	0.004		0.009	0.006		0.005	0.007			0.003
260.2	0.006	0.004		0.005	0.004		0.009	0.005		0.005	0.007			0.003
260.4	0.006	0.004		0.005	0.004		0.008	0.005		0.005	0.007			0.003
260.6	0.005	0.004		0.005	0.004		0.008	0.005		0.005	0.006			0.004
260.8	0.005	0.004		0.005	0.004		0.008	0.005		0.005	0.006			0.004
261	0.005	0.003		0.006	0.004		0.007	0.004		0.005	0.006			0.003
261.2	0.004	0.003		0.006	0.004		0.006	0.004		0.005	0.006			0.003
261.4	0.004	0.003		0.006	0.004		0.006	0.004		0.005	0.006			0.003
261.6	0.004	0.002		0.006	0.005		0.006	0.004		0.005	0.005			0.003
261.8	0.004	0.002		0.006	0.005		0.005	0.003		0.005	0.005			0.002
262	0.003	0.002		0.006	0.005		0.005	0.003		0.005	0.005			0.002
262.2	0.003	0.002		0.005	0.005		0.005	0.004		0.005	0.005			0.002
262.4	0.003	0.002		0.005	0.005		0.005	0.004		0.005	0.005			0.002
262.6	0.003	0.002		0.005	0.005		0.004	0.004		0.005	0.005			0.003
262.8	0.003	0.003		0.004	0.004		0.004	0.004		0.005	0.005			0.003
263	0.004	0.003		0.004	0.004		0.004	0.004		0.005	0.006			0.002
263.2	0.003	0.003		0.004	0.003		0.004	0.004		0.005	0.006			0.002
263.4	0.003	0.004		0.003	0.003		0.004	0.004		0.005	0.006			0.002
263.6	0.003	0.004		0.003	0.003		0.004	0.004		0.005	0.006			0.001
263.8	0.003	0.003		0.002	0.002		0.004	0.004		0.005	0.006			0.001
264	0.002	0.003		0.001	0.002		0.004	0.004		0.005	0.006			0.001
264.2	0.002	0.003		0.001	0.002		0.004	0.004		0.005	0.005			0.001
264.4	0.002	0.003		0	0.002		0.004	0.004		0.005	0.005			0.001
264.6	0.001	0.003		0	0.001		0.005	0.003		0.004	0.005			0.001
264.8	0.002	0.003		0	0.001		0.004	0.003		0.004	0.004			0
265	0.001	0.003		0.001	0.001		0.004	0.003		0.003	0.004			0
265.2	0.002	0.003		0.001	0.001		0.004	0.002		0.003	0.003			0
265.4	0.001	0.002		0.001	0.001		0.004	0.002		0.002	0.003			0
265.6	0.001	0.002		0.001	0.001		0.004	0.002		0.002	0.002			0
265.8	0.001	0.001		0.001	0.001		0.004	0.002		0.002	0.002			0.001
266	0.001	0.001		0	0.001		0.004	0.002		0.001	0.002			0.001
266.2	0.001	0.001		0	0.001		0.004	0.001		0.001	0.002			0.001
266.4	0.001	0.001		0	0		0.003	0.001		0.001	0.001			0.002
266.6	0.001	0.001		0	0		0.003	0.001		0.001	0.001			0.002
266.8	0.001	0		0	0		0.002	0		0.001	0.001			0.001
267	0.001	0		0	0		0.002	0		0.001	0.001			0.001
267.2	0	0		0	0		0.002	0		0	0			0.001
267.4	0	0		0	0		0.001	0.001		0	0			0.001
267.6	0	0		0	0.001		0.001	0.001		0	0			0.001
267.8	0	0		0	0.001		0.001	0.001		0	0			0.001
268	0	0		0	0.001		0.001	0.001		0	0			0.001
268.2	0	0		0	0.001		0	0		0	0			0
268.4	0	0		0	0		0	0		0	0			0
268.6	0	0.001		0	0		0	0		0	0			0
268.8	0	0.001		0	0		-0.001	0		0	0			0
269	0	0		0	0		-0.001	0		0	0			-0.001
269.2	0	0		0	0		-0.001	0		-0.001	0			-0.001
269.4	-0.001	0		0	-0.001		-0.002	-0.001		-0.001	0			-0.001
269.6	-0.001	-0.001		0	-0.001		-0.002	-0.001		-0.001	0			-0.001
269.8	-0.001	-0.001		0	-0.001		-0.002	-0.001		-0.001	0.001			-0.001
270	0	0		0	0		0	0		0	0			0
270.2	0.026	0.027		0.017	0.02		0.013	0.011		0.009	0.008			0.007
270.4	0.054	0.056		0.035	0.041		0.027	0.023		0.019	0.016			0.015
270.6	0.083	0.087		0.053	0.063		0.041	0.035		0.029	0.025			0.023
270.8	0.113	0.118		0.072	0.085		0.056	0.048		0.039	0.033			0.032
271	0.142	0.149		0.09	0.107		0.07	0.06		0.049	0.041			0.04
271.2	0.17	0.178		0.107	0.127		0.084	0.071		0.058	0.049			0.048
271.4	0.196	0.206		0.122	0.146		0.096	0.081		0.067	0.055			0.055
271.6	0.219	0.23		0.135	0.163		0.106	0.09		0.074	0.061			0.061
271.8	0.238	0.25		0.144	0.176		0.115	0.097		0.08	0.065			0.067
272	0.252	0.265		0.15	0.185		0.12	0.101		0.084	0.068			0.07
272.2	0.259	0.273		0.152	0.189		0.123	0.102		0.085	0.069			0.071
272.4	0.264	0.279		0.154	0.192		0.125	0.104		0.087	0.07			0.073
272.6	0.27	0.285		0.156	0.196		0.126	0.105		0.087	0.07			0.074
272.8	0.274	0.289		0.158	0.199		0.128	0.106		0.088	0.07			0.074
273	0.277	0.293		0.159	0.201		0.129	0.106		0.088	0.07			0.075
273.2	0.282	0.297		0.161	0.204		0.131	0.107		0.088	0.07			0.075
273.4	0.286	0.302		0.163	0.206		0.132	0.108		0.089	0.071			0.075
273.6	0.29	0.306		0.165	0.209		0.134	0.109		0.09	0.071			0.075
273.8	0.295	0.31		0.167	0.212		0.136	0.109		0.092	0.072			0.076
274	0.298	0.314		0.169	0.214		0.137	0.11		0.093	0.073			0.076
274.2	0.302	0.317		0.171	0.216		0.139	0.111		0.093	0.074			0.077
274.4	0.305	0.32		0.172	0.217		0.14	0.111		0.094	0.074			0.077
274.6	0.309	0.323		0.174	0.219		0.142	0.112		0.095	0.074			0.077
274.8	0.312	0.326		0.175	0.22		0.143	0.113		0.095	0.075			0.078
275	0.314	0.329		0.177	0.222		0.144	0.113		0.095	0.075			0.079
275.2	0.317	0.332		0.178	0.223		0.145	0.114		0.096	0.075			0.08
275.4	0.32	0.335		0.179	0.224		0.146	0.114		0.097	0.075			0.081
275.6	0.322	0.338		0.18	0.226		0.147	0.115		0.097	0.075			0.082
275.8	0.325	0.34		0.181	0.227		0.147	0.115		0.097	0.075			0.082
276	0.327	0.343		0.181	0.228		0.148	0.116		0.098	0.075			0.083
276.2	0.329	0.344		0.182	0.229		0.148	0.116		0.098	0.076			0.084
276.4	0.33	0.346		0.183	0.231		0.149	0.117		0.098	0.076			0.084
276.6	0.332	0.348		0.184	0.232		0.149	0.117		0.099	0.075			0.084
276.8	0.333	0.349		0.184	0.233		0.149	0.117		0.099	0.075			0.084
277	0.335	0.35		0.185	0.235		0.15	0.118		0.099	0.075			0.084
277.2	0.336	0.352		0.186	0.236		0.15	0.118		0.099	0.075			0.084
277.4	0.338	0.353		0.187	0.237		0.15	0.118		0.1	0.075			0.084
277.6	0.339	0.354		0.188	0.238		0.151	0.118		0.1	0.075			0.085
277.8	0.34	0.356		0.189	0.239		0.151	0.118		0.1	0.075			0.085
278	0.341	0.357		0.189	0.24		0.151	0.118		0.1	0.075			0.085
278.2	0.343	0.358		0.19	0.241		0.152	0.118		0.1	0.074			0.085
278.4	0.344	0.359		0.191	0.241		0.152	0.118		0.1	0.074			0.084
278.6	0.345	0.361		0.191	0.242		0.152	0.118		0.099	0.074			0.084
278.8	0.346	0.362		0.192	0.243		0.153	0.118		0.099	0.074			0.084
279	0.347	0.363		0.193	0.243		0.153	0.118		0.099	0.074			0.084
279.2	0.348	0.364		0.193	0.244		0.154	0.118		0.099	0.074			0.084
279.4	0.349	0.365		0.193	0.245		0.154	0.119		0.098	0.074			0.084
279.6	0.35	0.366		0.194	0.245		0.154	0.118		0.098	0.074			0.084
279.8	0.351	0.368		0.194	0.246		0.155	0.118		0.098	0.074			0.084
280	0.352	0.369		0.195	0.247		0.155	0.118		0.098	0.074			0.084
280.2	0.353	0.37		0.195	0.248		0.155	0.118		0.098	0.073			0.084
280.4	0.355	0.371		0.196	0.248		0.155	0.118		0.098	0.073			0.084
280.6	0.356	0.373		0.197	0.249		0.155	0.117		0.098	0.073			0.084
280.8	0.357	0.374		0.197	0.249		0.155	0.117		0.098	0.073			0.084
281	0.358	0.375		0.198	0.25		0.155	0.117		0.098	0.073			0.084
281.2	0.359	0.376		0.198	0.25		0.155	0.117		0.098	0.073			0.084
281.4	0.36	0.377		0.199	0.251		0.155	0.117		0.098	0.074			0.084
281.6	0.361	0.378		0.199	0.251		0.155	0.117		0.098	0.074			0.085
281.8	0.362	0.379		0.2	0.252		0.154	0.117		0.098	0.074			0.085
282	0.363	0.38		0.201	0.253		0.155	0.117		0.098	0.073			0.086
282.2	0.364	0.38		0.201	0.253		0.155	0.117		0.098	0.073			0.086
282.4	0.365	0.381		0.201	0.254		0.155	0.117		0.098	0.073			0.086
282.6	0.366	0.382		0.201	0.254		0.155	0.118		0.098	0.073			0.087
282.8	0.367	0.383		0.202	0.255		0.156	0.118		0.098	0.073			0.087
283	0.368	0.384		0.202	0.256		0.156	0.118		0.098	0.073			0.087
283.2	0.369	0.385		0.202	0.257		0.156	0.119		0.098	0.073			0.086
283.4	0.37	0.385		0.202	0.257		0.156	0.119		0.098	0.072			0.086
283.6	0.37	0.386		0.203	0.258		0.157	0.119		0.098	0.072			0.085
283.8	0.371	0.387		0.204	0.259		0.157	0.119		0.098	0.072			0.085
284	0.372	0.388		0.204	0.26		0.157	0.119		0.098	0.071			0.084
284.2	0.373	0.389		0.205	0.26		0.157	0.119		0.098	0.071			0.084
284.4	0.373	0.39		0.205	0.261		0.158	0.119		0.098	0.071			0.084
284.6	0.374	0.391		0.205	0.261		0.158	0.119		0.098	0.071			0.084
284.8	0.375	0.392		0.205	0.262		0.158	0.12		0.099	0.071			0.084
285	0.375	0.392		0.206	0.262		0.159	0.12		0.099	0.072			0.084
285.2	0.376	0.393		0.206	0.262		0.159	0.12		0.099	0.072			0.084
285.4	0.376	0.393		0.206	0.263		0.159	0.121		0.099	0.072			0.084
285.6	0.376	0.394		0.207	0.263		0.159	0.121		0.099	0.072			0.084
285.8	0.377	0.394		0.207	0.264		0.159	0.12		0.099	0.072			0.084
286	0.377	0.395		0.208	0.264		0.159	0.12		0.099	0.072			0.085
286.2	0.378	0.395		0.208	0.264		0.159	0.12		0.098	0.072			0.085
286.4	0.378	0.396		0.208	0.264		0.159	0.12		0.098	0.072			0.085
286.6	0.379	0.396		0.207	0.264		0.159	0.12		0.098	0.072			0.084
286.8	0.379	0.397		0.207	0.265		0.159	0.12		0.098	0.072			0.084
287	0.38	0.397		0.207	0.265		0.16	0.12		0.098	0.071			0.084
287.2	0.381	0.398		0.207	0.266		0.16	0.12		0.098	0.072			0.084
287.4	0.381	0.398		0.208	0.266		0.16	0.12		0.098	0.072			0.084
287.6	0.381	0.399		0.208	0.267		0.16	0.12		0.098	0.071			0.084
287.8	0.382	0.399		0.208	0.267		0.16	0.12		0.098	0.072			0.084
288	0.382	0.4		0.209	0.268		0.16	0.12		0.098	0.072			0.084
288.2	0.383	0.4		0.209	0.268		0.16	0.12		0.098	0.071			0.085
288.4	0.383	0.401		0.209	0.269		0.161	0.12		0.098	0.071			0.085
288.6	0.384	0.401		0.209	0.269		0.161	0.12		0.098	0.071			0.085
288.8	0.384	0.402		0.209	0.269		0.161	0.12		0.098	0.07			0.085
289	0.384	0.402		0.209	0.27		0.161	0.12		0.098	0.07			0.085
289.2	0.385	0.403		0.21	0.27		0.161	0.12		0.098	0.069			0.085
289.4	0.385	0.403		0.21	0.27		0.16	0.12		0.097	0.069			0.085
289.6	0.386	0.404		0.211	0.27		0.16	0.12		0.097	0.068			0.085
289.8	0.386	0.405		0.211	0.27		0.16	0.12		0.096	0.068			0.085
290	0.387	0.405		0.212	0.27		0.16	0.12		0.096	0.067			0.085
290.2	0.387	0.406		0.212	0.27		0.16	0.12		0.096	0.067			0.085
290.4	0.388	0.407		0.212	0.27		0.16	0.12		0.096	0.067			0.085
290.6	0.389	0.408		0.212	0.27		0.16	0.12		0.096	0.066			0.085
290.8	0.39	0.409		0.213	0.27		0.161	0.12		0.096	0.066			0.085
291	0.391	0.409		0.214	0.271		0.161	0.121		0.096	0.066			0.085
291.2	0.391	0.41		0.214	0.271		0.161	0.121		0.096	0.066			0.085
291.4	0.392	0.41		0.215	0.272		0.161	0.121		0.096	0.067			0.085
291.6	0.393	0.411		0.215	0.273		0.16	0.121		0.096	0.067			0.085
291.8	0.394	0.412		0.216	0.273		0.161	0.12		0.096	0.067			0.084
292	0.394	0.412		0.216	0.274		0.161	0.12		0.096	0.067			0.084
292.2	0.395	0.412		0.216	0.274		0.162	0.12		0.096	0.067			0.083
292.4	0.396	0.413		0.217	0.274		0.162	0.12		0.096	0.067			0.083
292.6	0.396	0.413		0.217	0.275		0.163	0.12		0.095	0.067			0.082
292.8	0.396	0.413		0.217	0.275		0.163	0.12		0.095	0.067			0.082
293	0.396	0.413		0.217	0.275		0.164	0.12		0.095	0.067			0.082
293.2	0.396	0.413		0.218	0.275		0.164	0.12		0.095	0.067			0.082
293.4	0.396	0.413		0.218	0.275		0.164	0.119		0.095	0.067			0.082
293.6	0.396	0.413		0.218	0.275		0.165	0.119		0.095	0.067			0.082
293.8	0.396	0.414		0.218	0.275		0.165	0.119		0.095	0.067			0.082
294	0.397	0.414		0.218	0.275		0.165	0.119		0.095	0.067			0.082
294.2	0.397	0.415		0.218	0.275		0.165	0.119		0.096	0.067			0.083
294.4	0.397	0.415		0.218	0.276		0.165	0.119		0.096	0.067			0.083
294.6	0.398	0.415		0.218	0.276		0.165	0.119		0.096	0.067			0.083
294.8	0.398	0.416		0.218	0.276		0.164	0.119		0.097	0.067			0.083
295	0.399	0.416		0.218	0.276		0.164	0.119		0.097	0.067			0.083
295.2	0.399	0.416		0.218	0.277		0.163	0.118		0.097	0.067			0.083
295.4	0.4	0.417		0.218	0.277		0.163	0.118		0.097	0.067			0.083
295.6	0.401	0.417		0.218	0.277		0.162	0.118		0.097	0.067			0.083
295.8	0.402	0.418		0.218	0.278		0.162	0.118		0.097	0.066			0.083
296	0.403	0.418		0.218	0.278		0.162	0.118		0.096	0.066			0.083
296.2	0.403	0.419		0.219	0.279		0.162	0.118		0.096	0.065			0.083
296.4	0.404	0.419		0.219	0.279		0.161	0.118		0.096	0.065			0.083
296.6	0.405	0.42		0.22	0.28		0.161	0.118		0.097	0.065			0.083
296.8	0.405	0.42		0.22	0.28		0.161	0.118		0.097	0.065			0.083
297	0.405	0.421		0.221	0.281		0.162	0.118		0.097	0.065			0.083
297.2	0.405	0.421		0.221	0.281		0.162	0.118		0.097	0.065			0.083
297.4	0.405	0.421		0.221	0.281		0.162	0.119		0.097	0.065			0.083
297.6	0.405	0.421		0.221	0.282		0.162	0.119		0.097	0.065			0.083
297.8	0.404	0.421		0.221	0.282		0.162	0.119		0.097	0.065			0.083
298	0.404	0.421		0.221	0.282		0.163	0.12		0.097	0.065			0.083
298.2	0.404	0.422		0.222	0.282		0.163	0.12		0.097	0.065			0.083
298.4	0.404	0.422		0.222	0.282		0.163	0.12		0.097	0.065			0.083
298.6	0.404	0.422		0.222	0.282		0.163	0.12		0.096	0.065			0.083
298.8	0.404	0.422		0.222	0.282		0.163	0.12		0.096	0.065			0.083
299	0.405	0.423		0.222	0.283		0.163	0.121		0.096	0.065			0.083
299.2	0.405	0.423		0.221	0.283		0.163	0.121		0.095	0.065			0.083
299.4	0.405	0.424		0.221	0.283		0.162	0.121		0.095	0.065			0.083
299.6	0.405	0.424		0.221	0.283		0.162	0.121		0.095	0.065			0.083
299.8	0.406	0.425		0.221	0.283		0.162	0.121		0.095	0.065			0.082
300	0.406	0.425		0.222	0.283		0.162	0.121		0.095	0.064			0.082
300.2	0.407	0.426		0.222	0.283		0.162	0.121		0.095	0.064			0.082
300.4	0.408	0.426		0.222	0.284		0.162	0.121		0.095	0.064			0.082
300.6	0.408	0.427		0.222	0.284		0.162	0.121		0.095	0.064			0.082
300.8	0.409	0.427		0.223	0.285		0.162	0.121		0.095	0.064			0.082
301	0.409	0.427		0.223	0.285		0.163	0.12		0.094	0.063			0.082
301.2	0.409	0.427		0.223	0.286		0.163	0.12		0.094	0.063			0.082
301.4	0.409	0.428		0.223	0.286		0.163	0.12		0.094	0.063			0.082
301.6	0.409	0.428		0.224	0.286		0.164	0.119		0.094	0.063			0.082
301.8	0.409	0.428		0.224	0.287		0.164	0.119		0.094	0.062			0.082
302	0.41	0.429		0.224	0.287		0.165	0.119		0.094	0.062			0.082
302.2	0.41	0.429		0.225	0.287		0.165	0.118		0.094	0.062			0.082
302.4	0.41	0.429		0.225	0.287		0.165	0.118		0.094	0.062			0.082
302.6	0.41	0.43		0.225	0.287		0.164	0.118		0.094	0.062			0.082
302.8	0.41	0.43		0.225	0.287		0.164	0.119		0.094	0.062			0.082
303	0.41	0.431		0.225	0.287		0.164	0.119		0.094	0.062			0.081
303.2	0.41	0.432		0.225	0.286		0.164	0.119		0.094	0.062			0.081
303.4	0.41	0.432		0.225	0.286		0.164	0.12		0.094	0.063			0.081
303.6	0.41	0.433		0.225	0.285		0.164	0.12		0.094	0.063			0.081
303.8	0.411	0.433		0.225	0.285		0.164	0.121		0.094	0.063			0.081
304	0.411	0.433		0.225	0.285		0.164	0.121		0.094	0.063			0.081
304.2	0.411	0.434		0.226	0.285		0.163	0.121		0.094	0.063			0.081
304.4	0.412	0.434		0.226	0.285		0.163	0.121		0.094	0.063			0.081
304.6	0.412	0.434		0.226	0.286		0.163	0.121		0.095	0.063			0.081
304.8	0.412	0.434		0.227	0.287		0.163	0.121		0.095	0.063			0.081
305	0.412	0.435		0.227	0.287		0.163	0.121		0.095	0.063			0.081
305.2	0.413	0.435		0.227	0.288		0.163	0.121		0.095	0.062			0.08
305.4	0.413	0.435		0.227	0.288		0.163	0.12		0.095	0.062			0.08
305.6	0.413	0.435		0.227	0.288		0.164	0.12		0.095	0.061			0.08
305.8	0.413	0.435		0.227	0.289		0.164	0.12		0.095	0.061			0.081
306	0.413	0.435		0.227	0.29		0.164	0.119		0.095	0.061			0.081
306.2	0.413	0.435		0.227	0.29		0.164	0.119		0.094	0.06			0.081
306.4	0.413	0.435		0.227	0.291		0.164	0.119		0.094	0.06			0.081
306.6	0.413	0.435		0.227	0.291		0.164	0.119		0.093	0.06			0.082
306.8	0.413	0.436		0.227	0.291		0.164	0.12		0.093	0.06			0.082
307	0.414	0.436		0.227	0.291		0.164	0.12		0.092	0.06			0.082
307.2	0.414	0.437		0.227	0.291		0.164	0.12		0.092	0.06			0.082
307.4	0.414	0.437		0.228	0.291		0.165	0.121		0.091	0.06			0.083
307.6	0.415	0.438		0.228	0.291		0.165	0.121		0.091	0.06			0.083
307.8	0.415	0.438		0.229	0.291		0.166	0.121		0.091	0.06			0.083
308	0.415	0.438		0.229	0.292		0.166	0.121		0.091	0.06			0.083
308.2	0.415	0.439		0.23	0.292		0.166	0.121		0.091	0.06			0.083
308.4	0.415	0.439		0.231	0.292		0.166	0.121		0.091	0.06			0.083
308.6	0.416	0.439		0.231	0.292		0.167	0.122		0.092	0.06			0.083
308.8	0.416	0.44		0.231	0.293		0.167	0.122		0.092	0.06			0.082
309	0.416	0.44		0.232	0.292		0.167	0.122		0.092	0.059			0.082
309.2	0.416	0.439		0.232	0.292		0.167	0.123		0.091	0.059			0.082
309.4	0.416	0.439		0.232	0.292		0.167	0.123		0.091	0.059			0.082
309.6	0.416	0.439		0.232	0.292		0.167	0.123		0.091	0.058			0.082
309.8	0.417	0.439		0.232	0.292		0.167	0.122		0.09	0.058			0.082
310	0.417	0.439		0.232	0.292		0.167	0.122		0.09	0.058			0.082
310.2	0.417	0.439		0.232	0.293		0.166	0.122		0.09	0.058			0.082
310.4	0.418	0.44		0.232	0.293		0.166	0.121		0.089	0.058			0.081
310.6	0.418	0.44		0.232	0.293		0.166	0.121		0.089	0.057			0.081
310.8	0.418	0.44		0.231	0.293		0.166	0.12		0.089	0.057			0.081
311	0.419	0.441		0.231	0.293		0.165	0.12		0.089	0.057			0.081
311.2	0.419	0.441		0.231	0.293		0.165	0.12		0.089	0.057			0.081
311.4	0.419	0.441		0.231	0.293		0.165	0.119		0.09	0.057			0.081
311.6	0.42	0.441		0.231	0.293		0.165	0.119		0.091	0.057			0.081
311.8	0.42	0.441		0.231	0.293		0.165	0.119		0.092	0.058			0.081
312	0.42	0.442		0.231	0.294		0.165	0.119		0.093	0.058			0.081
312.2	0.42	0.442		0.231	0.294		0.165	0.119		0.093	0.058			0.08
312.4	0.42	0.442		0.232	0.295		0.165	0.119		0.093	0.058			0.08
312.6	0.42	0.442		0.232	0.295		0.166	0.12		0.094	0.058			0.08
312.8	0.42	0.443		0.232	0.295		0.166	0.12		0.094	0.058			0.08
313	0.42	0.443		0.232	0.295		0.167	0.121		0.093	0.058			0.08
313.2	0.42	0.443		0.232	0.296		0.167	0.121		0.093	0.058			0.08
313.4	0.42	0.444		0.233	0.296		0.168	0.122		0.092	0.058			0.081
313.6	0.42	0.444		0.233	0.296		0.168	0.122		0.092	0.058			0.08
313.8	0.42	0.444		0.233	0.296		0.168	0.122		0.091	0.058			0.08
314	0.421	0.445		0.234	0.297		0.168	0.123		0.091	0.058			0.08
314.2	0.421	0.445		0.234	0.297		0.169	0.123		0.09	0.057			0.08
314.4	0.421	0.446		0.234	0.297		0.169	0.123		0.09	0.057			0.08
314.6	0.421	0.446		0.235	0.297		0.169	0.123		0.089	0.057			0.08
314.8	0.422	0.446		0.235	0.298		0.169	0.123		0.089	0.056			0.08
315	0.422	0.447		0.236	0.298		0.168	0.123		0.089	0.056			0.08
315.2	0.423	0.447		0.236	0.298		0.168	0.123		0.089	0.056			0.08
315.4	0.423	0.447		0.236	0.298		0.167	0.122		0.089	0.056			0.08
315.6	0.424	0.448		0.236	0.298		0.167	0.122		0.089	0.057			0.08
315.8	0.424	0.448		0.237	0.299		0.167	0.122		0.09	0.057			0.08
316	0.424	0.448		0.237	0.299		0.167	0.121		0.09	0.057			0.08
316.2	0.425	0.448		0.237	0.3		0.167	0.121		0.09	0.057			0.08
316.4	0.425	0.448		0.236	0.3		0.167	0.121		0.09	0.057			0.08
316.6	0.425	0.449		0.236	0.3		0.167	0.121		0.091	0.057			0.08
316.8	0.425	0.448		0.236	0.301		0.167	0.121		0.091	0.057			0.08
317	0.426	0.448		0.236	0.301		0.167	0.122		0.091	0.057			0.08
317.2	0.426	0.448		0.236	0.301		0.167	0.122		0.091	0.057			0.08
317.4	0.426	0.448		0.236	0.302		0.167	0.122		0.091	0.057			0.079
317.6	0.427	0.448		0.236	0.302		0.167	0.122		0.091	0.057			0.079
317.8	0.427	0.449		0.236	0.302		0.167	0.122		0.091	0.057			0.079
318	0.427	0.449		0.237	0.303		0.167	0.122		0.091	0.057			0.079
318.2	0.428	0.449		0.237	0.303		0.167	0.122		0.091	0.057			0.078
318.4	0.428	0.45		0.237	0.303		0.167	0.122		0.091	0.057			0.078
318.6	0.428	0.45		0.238	0.303		0.167	0.122		0.09	0.056			0.078
318.8	0.428	0.45		0.238	0.303		0.167	0.122		0.09	0.056			0.078
319	0.428	0.45		0.238	0.302		0.167	0.122		0.09	0.056			0.078
319.2	0.428	0.45		0.238	0.302		0.167	0.122		0.09	0.056			0.078
319.4	0.428	0.45		0.238	0.302		0.167	0.122		0.09	0.056			0.079
319.6	0.428	0.45		0.238	0.302		0.167	0.122		0.09	0.056			0.079
319.8	0.428	0.449		0.238	0.302		0.168	0.122		0.09	0.057			0.08
320	0.428	0.449		0.238	0.302		0.168	0.122		0.09	0.057			0.08
320.2	0.428	0.449		0.238	0.302		0.167	0.122		0.091	0.057			0.08
320.4	0.428	0.449		0.238	0.302		0.167	0.122		0.091	0.057			0.08
320.6	0.428	0.45		0.238	0.303		0.167	0.122		0.091	0.057			0.08
320.8	0.428	0.45		0.238	0.303		0.167	0.122		0.09	0.057			0.08
321	0.428	0.451		0.238	0.303		0.167	0.122		0.09	0.057			0.079
321.2	0.429	0.451		0.238	0.304		0.166	0.122		0.09	0.057			0.079
321.4	0.429	0.452		0.238	0.304		0.166	0.122		0.09	0.057			0.079
321.6	0.429	0.452		0.239	0.304		0.166	0.121		0.09	0.057			0.079
321.8	0.43	0.453		0.239	0.304		0.166	0.121		0.09	0.057			0.078
322	0.43	0.453		0.239	0.304		0.166	0.121		0.089	0.056			0.078
322.2	0.43	0.454		0.239	0.304		0.166	0.121		0.089	0.056			0.077
322.4	0.43	0.454		0.239	0.304		0.166	0.121		0.089	0.056			0.077
322.6	0.43	0.455		0.24	0.305		0.166	0.121		0.089	0.055			0.077
322.8	0.431	0.455		0.24	0.305		0.166	0.122		0.089	0.055			0.077
323	0.431	0.456		0.24	0.305		0.166	0.122		0.089	0.055			0.078
323.2	0.432	0.456		0.24	0.306		0.166	0.122		0.089	0.054			0.078
323.4	0.432	0.456		0.24	0.306		0.166	0.123		0.089	0.054			0.078
323.6	0.432	0.456		0.24	0.306		0.166	0.123		0.089	0.054			0.079
323.8	0.433	0.456		0.24	0.307		0.167	0.123		0.089	0.054			0.079
324	0.433	0.456		0.241	0.307		0.167	0.123		0.09	0.054			0.079
324.2	0.433	0.456		0.241	0.307		0.166	0.123		0.09	0.054			0.079
324.4	0.434	0.456		0.241	0.307		0.166	0.123		0.09	0.054			0.079
324.6	0.434	0.456		0.242	0.308		0.166	0.123		0.09	0.054			0.079
324.8	0.434	0.457		0.242	0.308		0.166	0.123		0.089	0.055			0.079
325	0.435	0.457		0.242	0.308		0.166	0.123		0.089	0.055			0.079
325.2	0.435	0.457		0.243	0.308		0.165	0.123		0.089	0.055			0.079
325.4	0.435	0.457		0.242	0.308		0.165	0.123		0.09	0.055			0.079
325.6	0.434	0.457		0.242	0.308		0.165	0.123		0.09	0.055			0.079
325.8	0.435	0.458		0.242	0.308		0.165	0.123		0.09	0.055			0.078
326	0.435	0.458		0.242	0.309		0.165	0.123		0.09	0.055			0.078
326.2	0.435	0.459		0.242	0.309		0.165	0.123		0.091	0.055			0.078
326.4	0.436	0.459		0.242	0.309		0.166	0.124		0.091	0.055			0.078
326.6	0.436	0.46		0.242	0.309		0.166	0.124		0.091	0.054			0.078
326.8	0.437	0.46		0.242	0.31		0.166	0.124		0.091	0.054			0.079
327	0.437	0.46		0.242	0.31		0.166	0.124		0.091	0.054			0.079
327.2	0.437	0.46		0.242	0.31		0.167	0.124		0.091	0.053			0.079
327.4	0.437	0.46		0.242	0.31		0.167	0.124		0.091	0.053			0.079
327.6	0.437	0.46		0.242	0.31		0.167	0.124		0.09	0.053			0.079
327.8	0.437	0.46		0.243	0.309		0.168	0.124		0.09	0.053			0.078
328	0.437	0.46		0.243	0.309		0.168	0.124		0.09	0.053			0.078
328.2	0.437	0.46		0.243	0.309		0.168	0.124		0.09	0.053			0.077
328.4	0.438	0.46		0.244	0.309		0.169	0.124		0.089	0.053			0.077
328.6	0.438	0.46		0.244	0.308		0.169	0.124		0.089	0.053			0.077
328.8	0.438	0.461		0.244	0.308		0.169	0.124		0.089	0.053			0.077
329	0.438	0.461		0.244	0.308		0.169	0.124		0.089	0.054			0.077
329.2	0.438	0.461		0.244	0.308		0.169	0.124		0.089	0.054			0.076
329.4	0.438	0.462		0.244	0.308		0.169	0.124		0.089	0.054			0.076
329.6	0.438	0.463		0.244	0.308		0.168	0.124		0.089	0.054			0.076
329.8	0.439	0.463		0.244	0.309		0.169	0.124		0.089	0.055			0.076
330	0.439	0.464		0.244	0.309		0.168	0.124		0.089	0.055			0.076
330.2	0.44	0.464		0.244	0.31		0.168	0.124		0.089	0.054			0.077
330.4	0.441	0.465		0.244	0.31		0.168	0.124		0.088	0.054			0.077
330.6	0.441	0.465		0.244	0.31		0.168	0.124		0.088	0.054			0.077
330.8	0.441	0.466		0.244	0.31		0.168	0.124		0.088	0.054			0.077
331	0.442	0.466		0.244	0.31		0.168	0.125		0.088	0.054			0.077
331.2	0.442	0.466		0.245	0.31		0.167	0.125		0.088	0.054			0.077
331.4	0.442	0.466		0.245	0.31		0.168	0.125		0.088	0.054			0.077
331.6	0.442	0.466		0.245	0.31		0.168	0.126		0.088	0.054			0.077
331.8	0.442	0.466		0.245	0.31		0.168	0.126		0.088	0.054			0.077
332	0.442	0.466		0.245	0.31		0.168	0.127		0.088	0.053			0.076
332.2	0.443	0.466		0.245	0.31		0.168	0.127		0.088	0.053			0.076
332.4	0.443	0.466		0.245	0.311		0.168	0.127		0.088	0.053			0.076
332.6	0.443	0.466		0.245	0.311		0.168	0.127		0.088	0.053			0.076
332.8	0.443	0.466		0.245	0.311		0.168	0.127		0.087	0.052			0.076
333	0.443	0.466		0.246	0.311		0.168	0.126		0.087	0.052			0.076
333.2	0.442	0.466		0.246	0.312		0.168	0.126		0.086	0.052			0.076
333.4	0.442	0.466		0.246	0.312		0.168	0.126		0.086	0.052			0.077
333.6	0.442	0.466		0.246	0.313		0.168	0.126		0.086	0.052			0.077
333.8	0.442	0.466		0.247	0.313		0.169	0.126		0.085	0.052			0.077
334	0.442	0.466		0.247	0.314		0.168	0.126		0.085	0.052			0.077
334.2	0.442	0.466		0.247	0.314		0.168	0.126		0.085	0.052			0.078
334.4	0.443	0.466		0.247	0.314		0.168	0.126		0.085	0.053			0.078
334.6	0.443	0.466		0.247	0.314		0.168	0.126		0.086	0.053			0.078
334.8	0.443	0.467		0.247	0.314		0.168	0.126		0.086	0.054			0.078
335	0.444	0.468		0.247	0.314		0.168	0.126		0.087	0.054			0.079
335.2	0.444	0.468		0.248	0.314		0.169	0.126		0.087	0.055			0.079
335.4	0.445	0.469		0.247	0.314		0.169	0.127		0.088	0.055			0.079
335.6	0.445	0.469		0.247	0.314		0.169	0.127		0.088	0.056			0.079
335.8	0.445	0.47		0.247	0.314		0.169	0.127		0.089	0.056			0.079
336	0.445	0.47		0.247	0.313		0.169	0.127		0.089	0.056			0.079
336.2	0.446	0.471		0.247	0.313		0.169	0.127		0.089	0.056			0.079
336.4	0.446	0.471		0.247	0.313		0.169	0.127		0.089	0.055			0.079
336.6	0.446	0.471		0.247	0.313		0.17	0.127		0.089	0.055			0.079
336.8	0.446	0.471		0.247	0.313		0.17	0.126		0.088	0.055			0.079
337	0.446	0.471		0.247	0.313		0.17	0.126		0.088	0.055			0.079
337.2	0.446	0.471		0.248	0.313		0.17	0.126		0.088	0.055			0.079
337.4	0.446	0.47		0.248	0.313		0.17	0.126		0.088	0.055			0.079
337.6	0.446	0.47		0.248	0.314		0.169	0.126		0.088	0.054			0.079
337.8	0.446	0.47		0.249	0.315		0.169	0.126		0.088	0.054			0.079
338	0.447	0.471		0.249	0.315		0.169	0.126		0.088	0.054			0.079
338.2	0.447	0.471		0.249	0.316		0.168	0.125		0.088	0.054			0.079
338.4	0.447	0.471		0.25	0.317		0.168	0.125		0.087	0.054			0.078
338.6	0.447	0.472		0.25	0.318		0.168	0.125		0.087	0.054			0.078
338.8	0.447	0.472		0.25	0.318		0.169	0.125		0.087	0.054			0.078
339	0.448	0.472		0.25	0.319		0.169	0.125		0.087	0.054			0.078
339.2	0.448	0.473		0.25	0.319		0.169	0.125		0.087	0.054			0.078
339.4	0.448	0.473		0.25	0.32		0.169	0.125		0.087	0.054			0.078
339.6	0.448	0.473		0.25	0.32		0.168	0.124		0.088	0.054			0.078
339.8	0.449	0.473		0.25	0.32		0.168	0.124		0.088	0.054			0.078
340	0.449	0.474		0.25	0.32		0.168	0.124		0.088	0.054			0.078
340.2	0.449	0.474		0.25	0.32		0.167	0.123		0.088	0.055			0.078
340.4	0.449	0.475		0.25	0.32		0.167	0.123		0.088	0.055			0.078
340.6	0.449	0.475		0.25	0.32		0.167	0.123		0.088	0.055			0.078
340.8	0.449	0.475		0.25	0.32		0.167	0.123		0.088	0.056			0.078
341	0.449	0.475		0.251	0.32		0.167	0.123		0.088	0.056			0.078
341.2	0.45	0.475		0.251	0.321		0.167	0.123		0.089	0.056			0.077
341.4	0.45	0.475		0.251	0.321		0.167	0.123		0.089	0.056			0.077
341.6	0.45	0.476		0.251	0.321		0.167	0.123		0.089	0.056			0.077
341.8	0.45	0.476		0.252	0.321		0.167	0.124		0.089	0.056			0.077
342	0.45	0.476		0.252	0.321		0.167	0.124		0.089	0.056			0.077
342.2	0.45	0.476		0.252	0.321		0.168	0.125		0.089	0.055			0.077
342.4	0.451	0.476		0.252	0.321		0.168	0.125		0.089	0.055			0.076
342.6	0.451	0.476		0.252	0.321		0.168	0.126		0.089	0.055			0.076
342.8	0.451	0.476		0.252	0.321		0.169	0.126		0.089	0.054			0.076
343	0.452	0.477		0.252	0.321		0.169	0.127		0.089	0.054			0.076
343.2	0.452	0.477		0.252	0.321		0.169	0.128		0.089	0.054			0.076
343.4	0.452	0.477		0.252	0.321		0.17	0.128		0.089	0.054			0.076
343.6	0.452	0.477		0.252	0.321		0.17	0.128		0.089	0.054			0.076
343.8	0.452	0.477		0.252	0.32		0.17	0.128		0.089	0.054			0.076
344	0.452	0.477		0.253	0.32		0.171	0.128		0.088	0.054			0.075
344.2	0.452	0.477		0.253	0.32		0.171	0.127		0.088	0.054			0.075
344.4	0.452	0.477		0.253	0.321		0.171	0.127		0.088	0.054			0.075
344.6	0.452	0.477		0.253	0.321		0.171	0.127		0.088	0.054			0.074
344.8	0.452	0.477		0.253	0.321		0.171	0.126		0.088	0.055			0.074
345	0.452	0.477		0.254	0.321		0.171	0.126		0.088	0.055			0.073
345.2	0.452	0.477		0.254	0.322		0.171	0.126		0.088	0.054			0.073
345.4	0.452	0.477		0.254	0.322		0.17	0.125		0.088	0.054			0.073
345.6	0.452	0.478		0.254	0.322		0.17	0.125		0.088	0.054			0.073
345.8	0.452	0.478		0.255	0.322		0.169	0.125		0.088	0.054			0.073
346	0.453	0.479		0.255	0.322		0.169	0.124		0.088	0.054			0.073
346.2	0.453	0.479		0.255	0.323		0.168	0.124		0.089	0.054			0.073
346.4	0.453	0.48		0.255	0.323		0.168	0.125		0.089	0.054			0.073
346.6	0.454	0.481		0.256	0.324		0.167	0.125		0.089	0.054			0.074
346.8	0.454	0.482		0.256	0.324		0.167	0.125		0.088	0.054			0.074
347	0.455	0.482		0.256	0.324		0.167	0.125		0.088	0.054			0.074
347.2	0.455	0.482		0.257	0.325		0.167	0.126		0.087	0.053			0.075
347.4	0.456	0.482		0.257	0.325		0.168	0.126		0.087	0.053			0.075
347.6	0.456	0.482		0.257	0.325		0.168	0.126		0.087	0.053			0.075
347.8	0.456	0.482		0.257	0.326		0.168	0.126		0.086	0.053			0.075
348	0.456	0.481		0.257	0.326		0.168	0.126		0.086	0.053			0.075
348.2	0.456	0.481		0.257	0.326		0.168	0.126		0.086	0.053			0.075
348.4	0.456	0.48		0.257	0.326		0.169	0.126		0.087	0.053			0.075
348.6	0.456	0.48		0.257	0.326		0.169	0.127		0.087	0.053			0.075
348.8	0.456	0.48		0.257	0.326		0.17	0.127		0.087	0.053			0.075
349	0.456	0.48		0.257	0.326		0.17	0.127		0.087	0.053			0.075
349.2	0.456	0.48		0.258	0.326		0.17	0.127		0.086	0.053			0.075
349.4	0.456	0.481		0.258	0.325		0.17	0.127		0.086	0.052			0.074
349.6	0.456	0.481		0.258	0.325		0.17	0.127		0.086	0.052			0.074
349.8	0.456	0.482		0.258	0.325		0.17	0.128		0.086	0.052			0.075
350	0.456	0.482		0.258	0.324		0.17	0.128		0.086	0.052			0.075
350.2	0.457	0.483		0.258	0.324		0.17	0.128		0.086	0.052			0.075
350.4	0.457	0.484		0.258	0.324		0.17	0.129		0.086	0.052			0.075
350.6	0.458	0.484		0.259	0.325		0.17	0.129		0.086	0.052			0.075
350.8	0.458	0.485		0.259	0.325		0.17	0.129		0.086	0.052			0.075
351	0.459	0.485		0.259	0.325		0.169	0.13		0.085	0.052			0.075
351.2	0.459	0.485		0.26	0.325		0.169	0.13		0.085	0.052			0.075
351.4	0.459	0.486		0.26	0.326		0.169	0.13		0.085	0.052			0.076
351.6	0.458	0.486		0.26	0.326		0.169	0.13		0.086	0.052			0.075
351.8	0.458	0.486		0.26	0.326		0.169	0.13		0.086	0.052			0.076
352	0.458	0.486		0.26	0.327		0.169	0.13		0.086	0.053			0.076
352.2	0.458	0.485		0.26	0.327		0.169	0.129		0.087	0.054			0.076
352.4	0.457	0.485		0.259	0.327		0.169	0.129		0.087	0.054			0.076
352.6	0.457	0.485		0.259	0.327		0.169	0.129		0.087	0.055			0.076
352.8	0.457	0.484		0.259	0.327		0.169	0.128		0.087	0.055			0.076
353	0.457	0.484		0.259	0.327		0.168	0.128		0.087	0.055			0.075
353.2	0.458	0.484		0.259	0.327		0.168	0.128		0.087	0.055			0.075
353.4	0.458	0.484		0.258	0.327		0.168	0.128		0.087	0.055			0.075
353.6	0.458	0.484		0.258	0.328		0.168	0.128		0.086	0.055			0.075
353.8	0.458	0.483		0.259	0.328		0.168	0.128		0.086	0.054			0.075
354	0.458	0.483		0.259	0.328		0.168	0.128		0.086	0.054			0.074
354.2	0.459	0.483		0.259	0.328		0.168	0.128		0.086	0.054			0.074
354.4	0.459	0.483		0.26	0.328		0.168	0.129		0.086	0.054			0.074
354.6	0.46	0.483		0.26	0.329		0.168	0.129		0.086	0.054			0.073
354.8	0.46	0.484		0.261	0.329		0.168	0.129		0.086	0.054			0.073
355	0.46	0.484		0.261	0.329		0.168	0.129		0.086	0.054			0.073
355.2	0.461	0.484		0.261	0.329		0.168	0.129		0.086	0.054			0.073
355.4	0.461	0.485		0.261	0.33		0.169	0.129		0.086	0.054			0.073
355.6	0.461	0.485		0.262	0.33		0.169	0.129		0.086	0.054			0.073
355.8	0.461	0.485		0.262	0.33		0.169	0.129		0.086	0.054			0.073
356	0.46	0.485		0.262	0.33		0.169	0.129		0.086	0.054			0.073
356.2	0.46	0.486		0.262	0.33		0.17	0.129		0.086	0.055			0.073
356.4	0.46	0.486		0.262	0.329		0.17	0.129		0.086	0.055			0.074
356.6	0.46	0.486		0.262	0.329		0.17	0.129		0.086	0.055			0.074
356.8	0.46	0.487		0.262	0.329		0.169	0.129		0.087	0.055			0.074
357	0.46	0.487		0.262	0.329		0.169	0.129		0.087	0.055			0.075
357.2	0.461	0.488		0.261	0.33		0.169	0.13		0.087	0.054			0.075
357.4	0.461	0.488		0.261	0.33		0.169	0.13		0.087	0.054			0.075
357.6	0.461	0.489		0.261	0.33		0.169	0.13		0.088	0.054			0.075
357.8	0.461	0.489		0.261	0.33		0.169	0.13		0.088	0.053			0.075
358	0.461	0.489		0.262	0.331		0.169	0.131		0.088	0.053			0.075
358.2	0.461	0.489		0.262	0.331		0.169	0.131		0.088	0.053			0.074
358.4	0.462	0.489		0.262	0.332		0.169	0.131		0.088	0.053			0.074
358.6	0.462	0.489		0.263	0.333		0.169	0.13		0.088	0.054			0.074
358.8	0.463	0.489		0.263	0.333		0.169	0.13		0.088	0.054			0.074
359	0.463	0.489		0.263	0.334		0.168	0.13		0.087	0.054			0.074
359.2	0.463	0.489		0.264	0.334		0.168	0.129		0.087	0.055			0.074
359.4	0.463	0.489		0.264	0.335		0.168	0.129		0.087	0.055			0.073
359.6	0.463	0.489		0.265	0.335		0.169	0.129		0.087	0.055			0.073
359.8	0.463	0.489		0.265	0.335		0.169	0.129		0.087	0.056			0.073
360	0.335	0.33		0.137	0.199		0.06	0.033		-0.002	0.054			0.088
360.2	0.308	0.301		0.115	0.176		0.044	0.017		-0.012	0.045			0.081
360.4	0.279	0.27		0.091	0.152		0.027	-0.001		-0.023	0.035			0.074
360.6	0.248	0.237		0.066	0.126		0.009	-0.019		-0.034	0.025			0.067
360.8	0.216	0.204		0.04	0.099		-0.011	-0.039		-0.045	0.014			0.059
361	0.184	0.17		0.014	0.073		-0.03	-0.058		-0.056	0.003			0.052
361.2	0.153	0.137		-0.011	0.048		-0.048	-0.077		-0.067	-0.008			0.045
361.4	0.124	0.107		-0.034	0.025		-0.066	-0.094		-0.077	-0.018			0.039
361.6	0.098	0.08		-0.055	0.004		-0.081	-0.109		-0.086	-0.026			0.033
361.8	0.076	0.057		-0.073	-0.013		-0.094	-0.122		-0.093	-0.034			0.028
362	0.059	0.039		-0.086	-0.025		-0.104	-0.132		-0.099	-0.039			0.025
362.2	0.048	0.029		-0.094	-0.032		-0.111	-0.138		-0.102	-0.042			0.023
362.4	0.039	0.02		-0.101	-0.039		-0.116	-0.144		-0.104	-0.045			0.021
362.6	0.031	0.012		-0.108	-0.045		-0.121	-0.149		-0.106	-0.047			0.02
362.8	0.024	0.005		-0.114	-0.05		-0.125	-0.153		-0.108	-0.049			0.019
363	0.019	-0.001		-0.119	-0.054		-0.128	-0.156		-0.109	-0.05			0.018
363.2	0.013	-0.007		-0.124	-0.059		-0.132	-0.16		-0.11	-0.051			0.017
363.4	0.007	-0.013		-0.129	-0.064		-0.135	-0.163		-0.112	-0.053			0.016
363.6	0.001	-0.019		-0.133	-0.068		-0.138	-0.166		-0.113	-0.054			0.015
363.8	-0.004	-0.024		-0.138	-0.073		-0.141	-0.17		-0.114	-0.054			0.014
364	-0.009	-0.029		-0.142	-0.077		-0.144	-0.173		-0.116	-0.055			0.013
364.2	-0.014	-0.034		-0.146	-0.081		-0.147	-0.176		-0.117	-0.056			0.012
364.4	-0.018	-0.039		-0.15	-0.084		-0.149	-0.178		-0.118	-0.056			0.011
364.6	-0.022	-0.043		-0.153	-0.088		-0.152	-0.181		-0.12	-0.057			0.01
364.8	-0.026	-0.047		-0.156	-0.091		-0.154	-0.183		-0.121	-0.058			0.01
365	-0.03	-0.051		-0.159	-0.095		-0.156	-0.185		-0.122	-0.059			0.009
365.2	-0.033	-0.054		-0.162	-0.098		-0.158	-0.186		-0.123	-0.059			0.008
365.4	-0.037	-0.058		-0.165	-0.101		-0.16	-0.188		-0.124	-0.06			0.008
365.6	-0.04	-0.062		-0.168	-0.104		-0.162	-0.19		-0.125	-0.061			0.007
365.8	-0.043	-0.065		-0.171	-0.107		-0.164	-0.192		-0.126	-0.063			0.006
366	-0.046	-0.068		-0.173	-0.109		-0.166	-0.193		-0.127	-0.064			0.006
366.2	-0.049	-0.071		-0.176	-0.112		-0.168	-0.195		-0.128	-0.065			0.005
366.4	-0.052	-0.074		-0.178	-0.115		-0.17	-0.197		-0.129	-0.066			0.005
366.6	-0.055	-0.076		-0.181	-0.117		-0.172	-0.199		-0.129	-0.068			0.005
366.8	-0.058	-0.079		-0.183	-0.119		-0.174	-0.201		-0.13	-0.069			0.005
367	-0.06	-0.082		-0.186	-0.122		-0.176	-0.203		-0.13	-0.07			0.004
367.2	-0.063	-0.085		-0.188	-0.124		-0.177	-0.204		-0.13	-0.071			0.003
367.4	-0.066	-0.087		-0.19	-0.126		-0.179	-0.206		-0.131	-0.072			0.003
367.6	-0.069	-0.09		-0.192	-0.127		-0.18	-0.207		-0.131	-0.072			0.002
367.8	-0.072	-0.093		-0.194	-0.129		-0.181	-0.208		-0.131	-0.072			0.001
368	-0.074	-0.095		-0.196	-0.13		-0.183	-0.21		-0.132	-0.073			0.001
368.2	-0.077	-0.097		-0.198	-0.131		-0.183	-0.211		-0.132	-0.073			0
368.4	-0.079	-0.1		-0.2	-0.133		-0.184	-0.212		-0.133	-0.074			0
368.6	-0.081	-0.102		-0.201	-0.135		-0.185	-0.213		-0.133	-0.074			-0.001
368.8	-0.083	-0.104		-0.203	-0.136		-0.186	-0.213		-0.134	-0.075			-0.001
369	-0.086	-0.106		-0.205	-0.138		-0.186	-0.214		-0.134	-0.075			-0.002
369.2	-0.088	-0.109		-0.207	-0.14		-0.187	-0.215		-0.135	-0.076			-0.002
369.4	-0.089	-0.111		-0.209	-0.141		-0.188	-0.216		-0.136	-0.077			-0.003
369.6	-0.091	-0.113		-0.21	-0.143		-0.189	-0.217		-0.137	-0.078			-0.003
369.8	-0.093	-0.114		-0.212	-0.144		-0.19	-0.218		-0.138	-0.078			-0.003
370	-0.095	-0.116		-0.213	-0.146		-0.192	-0.219		-0.139	-0.079			-0.003
370.2	-0.096	-0.118		-0.214	-0.147		-0.193	-0.221		-0.139	-0.079			-0.003
370.4	-0.098	-0.119		-0.216	-0.149		-0.194	-0.222		-0.14	-0.08			-0.003
370.6	-0.1	-0.121		-0.217	-0.15		-0.195	-0.223		-0.14	-0.081			-0.003
370.8	-0.102	-0.123		-0.218	-0.151		-0.196	-0.223		-0.14	-0.081			-0.004
371	-0.103	-0.124		-0.219	-0.153		-0.197	-0.224		-0.14	-0.082			-0.005
371.2	-0.105	-0.126		-0.22	-0.154		-0.198	-0.225		-0.141	-0.082			-0.005
371.4	-0.106	-0.127		-0.221	-0.155		-0.199	-0.225		-0.141	-0.082			-0.006
371.6	-0.107	-0.128		-0.222	-0.156		-0.2	-0.226		-0.141	-0.083			-0.006
371.8	-0.108	-0.129		-0.223	-0.156		-0.201	-0.227		-0.141	-0.083			-0.007
372	-0.109	-0.13		-0.224	-0.158		-0.202	-0.228		-0.141	-0.083			-0.008
372.2	-0.11	-0.131		-0.225	-0.159		-0.202	-0.229		-0.142	-0.083			-0.008
372.4	-0.111	-0.132		-0.227	-0.16		-0.203	-0.229		-0.142	-0.084			-0.008
372.6	-0.112	-0.133		-0.228	-0.161		-0.204	-0.23		-0.143	-0.084			-0.009
372.8	-0.113	-0.134		-0.229	-0.162		-0.204	-0.231		-0.143	-0.084			-0.009
373	-0.114	-0.135		-0.23	-0.164		-0.205	-0.231		-0.144	-0.085			-0.009
373.2	-0.115	-0.136		-0.231	-0.164		-0.206	-0.232		-0.144	-0.085			-0.009
373.4	-0.116	-0.137		-0.232	-0.165		-0.206	-0.233		-0.145	-0.085			-0.009
373.6	-0.117	-0.137		-0.232	-0.166		-0.207	-0.233		-0.145	-0.085			-0.009
373.8	-0.118	-0.138		-0.233	-0.168		-0.208	-0.234		-0.146	-0.085			-0.009
374	-0.119	-0.139		-0.234	-0.169		-0.209	-0.235		-0.147	-0.086			-0.009
374.2	-0.12	-0.141		-0.236	-0.17		-0.209	-0.236		-0.147	-0.086			-0.01
374.4	-0.122	-0.142		-0.237	-0.171		-0.21	-0.236		-0.147	-0.087			-0.01
374.6	-0.123	-0.143		-0.237	-0.173		-0.21	-0.237		-0.147	-0.087			-0.01
374.8	-0.125	-0.145		-0.238	-0.174		-0.211	-0.238		-0.147	-0.087			-0.01
375	-0.126	-0.146		-0.239	-0.175		-0.211	-0.239		-0.147	-0.087			-0.01
375.2	-0.127	-0.148		-0.24	-0.176		-0.212	-0.24		-0.147	-0.088			-0.01
375.4	-0.128	-0.149		-0.241	-0.177		-0.213	-0.24		-0.147	-0.088			-0.01
375.6	-0.129	-0.151		-0.242	-0.178		-0.214	-0.241		-0.147	-0.088			-0.01
375.8	-0.13	-0.152		-0.243	-0.178		-0.215	-0.242		-0.147	-0.088			-0.01
376	-0.131	-0.153		-0.244	-0.179		-0.215	-0.243		-0.147	-0.089			-0.01
376.2	-0.132	-0.154		-0.245	-0.18		-0.216	-0.244		-0.148	-0.089			-0.01
376.4	-0.132	-0.155		-0.246	-0.181		-0.217	-0.245		-0.148	-0.09			-0.01
376.6	-0.133	-0.156		-0.246	-0.181		-0.217	-0.245		-0.148	-0.09			-0.01
376.8	-0.134	-0.157		-0.247	-0.182		-0.217	-0.245		-0.149	-0.091			-0.01
377	-0.135	-0.158		-0.247	-0.182		-0.218	-0.246		-0.149	-0.091			-0.011
377.2	-0.136	-0.158		-0.248	-0.183		-0.218	-0.246		-0.149	-0.091			-0.011
377.4	-0.137	-0.159		-0.248	-0.183		-0.219	-0.246		-0.149	-0.092			-0.012
377.6	-0.138	-0.16		-0.249	-0.184		-0.22	-0.246		-0.15	-0.092			-0.012
377.8	-0.138	-0.161		-0.249	-0.185		-0.22	-0.246		-0.15	-0.092			-0.013
378	-0.139	-0.162		-0.25	-0.185		-0.221	-0.247		-0.15	-0.092			-0.013
378.2	-0.141	-0.163		-0.25	-0.186		-0.222	-0.247		-0.15	-0.093			-0.014
378.4	-0.142	-0.164		-0.251	-0.187		-0.222	-0.248		-0.151	-0.093			-0.014
378.6	-0.143	-0.164		-0.251	-0.187		-0.223	-0.249		-0.151	-0.093			-0.014
378.8	-0.143	-0.165		-0.252	-0.188		-0.223	-0.249		-0.151	-0.093			-0.014
379	-0.144	-0.166		-0.252	-0.188		-0.224	-0.25		-0.152	-0.093			-0.014
379.2	-0.145	-0.167		-0.253	-0.189		-0.225	-0.25		-0.152	-0.094			-0.014
379.4	-0.145	-0.167		-0.253	-0.189		-0.225	-0.25		-0.153	-0.094			-0.014
379.6	-0.145	-0.168		-0.254	-0.189		-0.226	-0.251		-0.153	-0.094			-0.014
379.8	-0.146	-0.169		-0.255	-0.19		-0.226	-0.251		-0.154	-0.095			-0.014
380	-0.147	-0.169		-0.256	-0.19		-0.227	-0.251		-0.155	-0.095			-0.014
380.2	-0.147	-0.17		-0.257	-0.191		-0.227	-0.252		-0.155	-0.095			-0.014
380.4	-0.148	-0.17		-0.257	-0.191		-0.227	-0.252		-0.155	-0.096			-0.014
380.6	-0.149	-0.171		-0.258	-0.192		-0.227	-0.252		-0.155	-0.096			-0.014
380.8	-0.15	-0.172		-0.258	-0.192		-0.227	-0.252		-0.155	-0.095			-0.014
381	-0.151	-0.172		-0.258	-0.193		-0.227	-0.252		-0.155	-0.095			-0.014
381.2	-0.152	-0.173		-0.259	-0.193		-0.228	-0.252		-0.154	-0.095			-0.015
381.4	-0.153	-0.174		-0.259	-0.194		-0.228	-0.253		-0.154	-0.094			-0.015
381.6	-0.153	-0.175		-0.259	-0.194		-0.228	-0.253		-0.154	-0.094			-0.015
381.8	-0.154	-0.176		-0.26	-0.195		-0.228	-0.253		-0.154	-0.094			-0.015
382	-0.155	-0.176		-0.26	-0.196		-0.228	-0.254		-0.154	-0.094			-0.015
382.2	-0.156	-0.177		-0.261	-0.196		-0.229	-0.254		-0.154	-0.094			-0.016
382.4	-0.157	-0.178		-0.261	-0.197		-0.229	-0.255		-0.154	-0.095			-0.015
382.6	-0.157	-0.178		-0.261	-0.197		-0.229	-0.255		-0.154	-0.095			-0.015
382.8	-0.157	-0.179		-0.261	-0.198		-0.23	-0.255		-0.155	-0.096			-0.015
383	-0.158	-0.179		-0.262	-0.198		-0.23	-0.255		-0.155	-0.096			-0.015
383.2	-0.158	-0.18		-0.262	-0.199		-0.23	-0.256		-0.155	-0.097			-0.015
383.4	-0.158	-0.181		-0.262	-0.199		-0.231	-0.256		-0.155	-0.097			-0.015
383.6	-0.158	-0.181		-0.263	-0.2		-0.231	-0.256		-0.155	-0.097			-0.015
383.8	-0.158	-0.182		-0.263	-0.2		-0.231	-0.256		-0.155	-0.098			-0.016
384	-0.159	-0.183		-0.263	-0.201		-0.232	-0.257		-0.155	-0.098			-0.017
384.2	-0.16	-0.183		-0.263	-0.201		-0.232	-0.257		-0.155	-0.098			-0.017
384.4	-0.161	-0.184		-0.263	-0.202		-0.232	-0.257		-0.155	-0.098			-0.018
384.6	-0.161	-0.185		-0.263	-0.202		-0.232	-0.258		-0.155	-0.098			-0.018
384.8	-0.162	-0.185		-0.263	-0.202		-0.233	-0.258		-0.155	-0.098			-0.019
385	-0.162	-0.186		-0.263	-0.203		-0.233	-0.258		-0.155	-0.097			-0.019
385.2	-0.163	-0.187		-0.264	-0.203		-0.233	-0.258		-0.154	-0.097			-0.019
385.4	-0.163	-0.187		-0.264	-0.204		-0.233	-0.259		-0.154	-0.097			-0.019
385.6	-0.164	-0.188		-0.265	-0.204		-0.234	-0.259		-0.154	-0.096			-0.019
385.8	-0.165	-0.188		-0.265	-0.205		-0.234	-0.259		-0.154	-0.096			-0.019
386	-0.165	-0.188		-0.266	-0.205		-0.234	-0.259		-0.155	-0.097			-0.019
386.2	-0.166	-0.189		-0.266	-0.205		-0.235	-0.259		-0.155	-0.097			-0.018
386.4	-0.166	-0.189		-0.266	-0.206		-0.235	-0.259		-0.156	-0.097			-0.018
386.6	-0.166	-0.189		-0.267	-0.206		-0.235	-0.259		-0.156	-0.098			-0.018
386.8	-0.167	-0.189		-0.267	-0.206		-0.235	-0.259		-0.156	-0.098			-0.017
387	-0.167	-0.189		-0.267	-0.206		-0.236	-0.259		-0.157	-0.099			-0.017
387.2	-0.167	-0.189		-0.268	-0.206		-0.236	-0.259		-0.157	-0.099			-0.017
387.4	-0.167	-0.19		-0.268	-0.206		-0.237	-0.26		-0.158	-0.1			-0.018
387.6	-0.168	-0.19		-0.268	-0.206		-0.237	-0.26		-0.158	-0.1			-0.018
387.8	-0.168	-0.19		-0.269	-0.207		-0.237	-0.26		-0.158	-0.101			-0.018
388	-0.169	-0.19		-0.269	-0.207		-0.237	-0.26		-0.159	-0.101			-0.019
388.2	-0.169	-0.191		-0.27	-0.207		-0.238	-0.261		-0.159	-0.102			-0.019
388.4	-0.17	-0.192		-0.27	-0.208		-0.238	-0.261		-0.159	-0.102			-0.019
388.6	-0.171	-0.192		-0.27	-0.208		-0.239	-0.261		-0.159	-0.103			-0.019
388.8	-0.172	-0.193		-0.271	-0.209		-0.239	-0.262		-0.159	-0.103			-0.019
389	-0.172	-0.194		-0.271	-0.209		-0.24	-0.262		-0.159	-0.103			-0.019
389.2	-0.173	-0.195		-0.271	-0.21		-0.24	-0.263		-0.159	-0.103			-0.019
389.4	-0.173	-0.196		-0.272	-0.211		-0.24	-0.263		-0.159	-0.103			-0.018
389.6	-0.174	-0.196		-0.272	-0.211		-0.24	-0.264		-0.159	-0.103			-0.018
389.8	-0.174	-0.197		-0.272	-0.212		-0.241	-0.265		-0.159	-0.103			-0.018
390	-0.174	-0.197		-0.273	-0.213		-0.241	-0.265		-0.159	-0.103			-0.018
390.2	-0.174	-0.198		-0.273	-0.213		-0.241	-0.265		-0.159	-0.103			-0.018
390.4	-0.175	-0.198		-0.273	-0.214		-0.241	-0.265		-0.159	-0.103			-0.018
390.6	-0.175	-0.198		-0.274	-0.214		-0.241	-0.265		-0.159	-0.103			-0.018
390.8	-0.175	-0.198		-0.274	-0.214		-0.242	-0.265		-0.159	-0.103			-0.018
391	-0.174	-0.198		-0.274	-0.214		-0.242	-0.265		-0.159	-0.103			-0.018
391.2	-0.174	-0.199		-0.274	-0.215		-0.242	-0.265		-0.159	-0.103			-0.018
391.4	-0.175	-0.199		-0.274	-0.214		-0.242	-0.265		-0.159	-0.103			-0.018
391.6	-0.175	-0.199		-0.274	-0.214		-0.242	-0.265		-0.16	-0.103			-0.018
391.8	-0.175	-0.199		-0.274	-0.214		-0.243	-0.266		-0.16	-0.103			-0.019
392	-0.176	-0.199		-0.274	-0.214		-0.243	-0.266		-0.16	-0.103			-0.019
392.2	-0.176	-0.2		-0.274	-0.214		-0.243	-0.266		-0.16	-0.103			-0.019
392.4	-0.176	-0.2		-0.274	-0.214		-0.244	-0.266		-0.161	-0.103			-0.019
392.6	-0.177	-0.2		-0.274	-0.214		-0.244	-0.266		-0.161	-0.104			-0.019
392.8	-0.177	-0.201		-0.274	-0.214		-0.244	-0.267		-0.161	-0.104			-0.019
393	-0.177	-0.201		-0.274	-0.214		-0.244	-0.267		-0.161	-0.104			-0.019
393.2	-0.178	-0.202		-0.274	-0.214		-0.245	-0.267		-0.16	-0.104			-0.019
393.4	-0.178	-0.202		-0.275	-0.214		-0.245	-0.267		-0.16	-0.104			-0.019
393.6	-0.179	-0.203		-0.275	-0.215		-0.245	-0.267		-0.16	-0.104			-0.019
393.8	-0.18	-0.204		-0.276	-0.215		-0.244	-0.267		-0.16	-0.104			-0.019
394	-0.181	-0.204		-0.277	-0.215		-0.244	-0.268		-0.16	-0.104			-0.019
394.2	-0.181	-0.205		-0.277	-0.216		-0.244	-0.267		-0.16	-0.104			-0.019
394.4	-0.182	-0.205		-0.278	-0.216		-0.244	-0.267		-0.16	-0.104			-0.02
394.6	-0.182	-0.205		-0.279	-0.217		-0.244	-0.267		-0.16	-0.105			-0.02
394.8	-0.183	-0.206		-0.279	-0.217		-0.244	-0.268		-0.16	-0.105			-0.021
395	-0.183	-0.206		-0.28	-0.218		-0.244	-0.268		-0.16	-0.105			-0.021
395.2	-0.184	-0.206		-0.28	-0.218		-0.244	-0.268		-0.16	-0.105			-0.022
395.4	-0.185	-0.207		-0.28	-0.218		-0.244	-0.268		-0.16	-0.105			-0.023
395.6	-0.185	-0.207		-0.281	-0.219		-0.244	-0.268		-0.161	-0.105			-0.023
395.8	-0.185	-0.207		-0.281	-0.219		-0.245	-0.268		-0.161	-0.105			-0.023
396	-0.186	-0.207		-0.281	-0.219		-0.245	-0.269		-0.161	-0.105			-0.024
396.2	-0.186	-0.208		-0.281	-0.219		-0.245	-0.269		-0.161	-0.105			-0.024
396.4	-0.186	-0.208		-0.281	-0.219		-0.245	-0.269		-0.161	-0.105			-0.024
396.6	-0.186	-0.208		-0.28	-0.219		-0.246	-0.269		-0.162	-0.106			-0.024
396.8	-0.186	-0.208		-0.28	-0.219		-0.246	-0.268		-0.162	-0.106			-0.024
397	-0.186	-0.209		-0.28	-0.219		-0.246	-0.269		-0.162	-0.106			-0.024
397.2	-0.186	-0.209		-0.279	-0.219		-0.246	-0.269		-0.162	-0.106			-0.023
397.4	-0.186	-0.209		-0.279	-0.219		-0.246	-0.269		-0.162	-0.106			-0.023
397.6	-0.186	-0.209		-0.279	-0.219		-0.246	-0.269		-0.162	-0.106			-0.022
397.8	-0.187	-0.209		-0.279	-0.219		-0.246	-0.269		-0.162	-0.106			-0.022
398	-0.187	-0.21		-0.28	-0.22		-0.246	-0.269		-0.163	-0.106			-0.022
398.2	-0.187	-0.21		-0.28	-0.22		-0.246	-0.269		-0.162	-0.107			-0.023
398.4	-0.187	-0.21		-0.28	-0.22		-0.246	-0.27		-0.162	-0.107			-0.023
398.6	-0.186	-0.21		-0.28	-0.221		-0.246	-0.27		-0.162	-0.107			-0.023
398.8	-0.186	-0.21		-0.28	-0.221		-0.246	-0.27		-0.162	-0.107			-0.023
399	-0.187	-0.21		-0.28	-0.221		-0.246	-0.27		-0.163	-0.107			-0.023
399.2	-0.187	-0.211		-0.28	-0.221		-0.247	-0.27		-0.163	-0.107			-0.023
399.4	-0.187	-0.211		-0.28	-0.221		-0.247	-0.271		-0.163	-0.107			-0.024
399.6	-0.188	-0.212		-0.28	-0.221		-0.247	-0.271		-0.164	-0.107			-0.024
399.8	-0.188	-0.212		-0.28	-0.221		-0.247	-0.271		-0.164	-0.107			-0.024
400	-0.188	-0.213		-0.28	-0.221		-0.247	-0.271		-0.164	-0.107			-0.024
400.2	-0.189	-0.213		-0.28	-0.221		-0.248	-0.271		-0.164	-0.107			-0.024
400.4	-0.189	-0.213		-0.28	-0.221		-0.248	-0.271		-0.164	-0.108			-0.024
400.6	-0.189	-0.213		-0.28	-0.221		-0.248	-0.272		-0.164	-0.108			-0.023
400.8	-0.189	-0.213		-0.28	-0.221		-0.248	-0.272		-0.164	-0.108			-0.023
401	-0.189	-0.213		-0.28	-0.222		-0.248	-0.272		-0.164	-0.108			-0.023
401.2	-0.189	-0.213		-0.281	-0.222		-0.248	-0.272		-0.164	-0.108			-0.022
401.4	-0.189	-0.213		-0.281	-0.223		-0.248	-0.272		-0.164	-0.108			-0.022
401.6	-0.189	-0.213		-0.282	-0.223		-0.248	-0.272		-0.164	-0.108			-0.023
401.8	-0.189	-0.213		-0.282	-0.223		-0.248	-0.273		-0.164	-0.109			-0.023
402	-0.189	-0.213		-0.282	-0.224		-0.249	-0.273		-0.164	-0.109			-0.023
402.2	-0.189	-0.213		-0.283	-0.224		-0.249	-0.273		-0.164	-0.109			-0.023
402.4	-0.189	-0.213		-0.283	-0.224		-0.249	-0.273		-0.163	-0.109			-0.023
402.6	-0.189	-0.213		-0.283	-0.224		-0.249	-0.273		-0.164	-0.109			-0.023
402.8	-0.19	-0.213		-0.283	-0.224		-0.249	-0.273		-0.164	-0.109			-0.023
403	-0.19	-0.213		-0.284	-0.224		-0.249	-0.273		-0.164	-0.109			-0.023
403.2	-0.191	-0.213		-0.284	-0.225		-0.249	-0.273		-0.164	-0.109			-0.023
403.4	-0.191	-0.214		-0.284	-0.225		-0.249	-0.273		-0.164	-0.109			-0.023
403.6	-0.192	-0.214		-0.284	-0.225		-0.249	-0.273		-0.164	-0.109			-0.023
403.8	-0.192	-0.215		-0.284	-0.225		-0.249	-0.273		-0.164	-0.109			-0.023
404	-0.192	-0.215		-0.284	-0.225		-0.249	-0.273		-0.164	-0.109			-0.024
404.2	-0.193	-0.215		-0.284	-0.225		-0.249	-0.273		-0.163	-0.109			-0.024
404.4	-0.193	-0.216		-0.283	-0.226		-0.249	-0.273		-0.163	-0.109			-0.024
404.6	-0.194	-0.216		-0.283	-0.226		-0.249	-0.273		-0.163	-0.109			-0.024
404.8	-0.194	-0.216		-0.283	-0.226		-0.249	-0.273		-0.163	-0.108			-0.024
405	-0.194	-0.217		-0.283	-0.227		-0.249	-0.273		-0.163	-0.108			-0.024
405.2	-0.195	-0.217		-0.284	-0.227		-0.249	-0.273		-0.164	-0.108			-0.024
405.4	-0.195	-0.218		-0.284	-0.226		-0.249	-0.273		-0.164	-0.108			-0.024
405.6	-0.196	-0.218		-0.284	-0.226		-0.249	-0.273		-0.163	-0.108			-0.024
405.8	-0.196	-0.219		-0.284	-0.226		-0.249	-0.273		-0.163	-0.108			-0.025
406	-0.196	-0.219		-0.284	-0.226		-0.25	-0.273		-0.163	-0.108			-0.025
406.2	-0.197	-0.219		-0.284	-0.226		-0.25	-0.274		-0.163	-0.108			-0.025
406.4	-0.197	-0.219		-0.284	-0.227		-0.25	-0.274		-0.162	-0.108			-0.025
406.6	-0.197	-0.219		-0.284	-0.227		-0.25	-0.274		-0.162	-0.108			-0.025
406.8	-0.197	-0.219		-0.284	-0.227		-0.251	-0.275		-0.162	-0.109			-0.025
407	-0.197	-0.22		-0.284	-0.227		-0.251	-0.275		-0.162	-0.109			-0.025
407.2	-0.198	-0.22		-0.285	-0.227		-0.251	-0.275		-0.162	-0.109			-0.025
407.4	-0.198	-0.22		-0.285	-0.227		-0.251	-0.275		-0.162	-0.11			-0.024
407.6	-0.198	-0.22		-0.284	-0.227		-0.251	-0.275		-0.162	-0.11			-0.024
407.8	-0.199	-0.22		-0.284	-0.227		-0.251	-0.275		-0.162	-0.11			-0.024
408	-0.198	-0.22		-0.284	-0.227		-0.251	-0.275		-0.163	-0.11			-0.024
408.2	-0.199	-0.22		-0.284	-0.226		-0.251	-0.275		-0.163	-0.11			-0.024
408.4	-0.199	-0.22		-0.284	-0.226		-0.251	-0.275		-0.164	-0.11			-0.024
408.6	-0.199	-0.22		-0.284	-0.226		-0.251	-0.275		-0.164	-0.11			-0.024
408.8	-0.199	-0.22		-0.284	-0.226		-0.251	-0.275		-0.165	-0.11			-0.023
409	-0.199	-0.221		-0.285	-0.226		-0.251	-0.275		-0.165	-0.11			-0.023
409.2	-0.199	-0.221		-0.285	-0.226		-0.251	-0.275		-0.166	-0.11			-0.023
409.4	-0.199	-0.221		-0.285	-0.226		-0.251	-0.275		-0.166	-0.11			-0.024
409.6	-0.198	-0.221		-0.285	-0.227		-0.252	-0.275		-0.167	-0.11			-0.024
409.8	-0.198	-0.221		-0.285	-0.227		-0.252	-0.275		-0.167	-0.11			-0.024
410	-0.198	-0.221		-0.285	-0.228		-0.252	-0.275		-0.167	-0.11			-0.025
410.2	-0.198	-0.221		-0.285	-0.229		-0.252	-0.274		-0.167	-0.111			-0.025
410.4	-0.198	-0.221		-0.286	-0.229		-0.252	-0.275		-0.167	-0.111			-0.025
410.6	-0.198	-0.222		-0.286	-0.23		-0.252	-0.274		-0.167	-0.111			-0.025
410.8	-0.198	-0.222		-0.286	-0.23		-0.252	-0.274		-0.167	-0.111			-0.025
411	-0.198	-0.222		-0.286	-0.231		-0.252	-0.274		-0.167	-0.111			-0.025
411.2	-0.199	-0.222		-0.287	-0.231		-0.252	-0.274		-0.167	-0.111			-0.025
411.4	-0.199	-0.223		-0.287	-0.231		-0.253	-0.275		-0.167	-0.111			-0.024
411.6	-0.199	-0.223		-0.287	-0.231		-0.253	-0.275		-0.167	-0.111			-0.024
411.8	-0.199	-0.223		-0.287	-0.231		-0.253	-0.276		-0.167	-0.11			-0.024
412	-0.199	-0.223		-0.287	-0.231		-0.253	-0.276		-0.167	-0.11			-0.024
412.2	-0.2	-0.223		-0.287	-0.231		-0.254	-0.277		-0.167	-0.11			-0.024
412.4	-0.2	-0.224		-0.287	-0.231		-0.254	-0.277		-0.167	-0.11			-0.024
412.6	-0.201	-0.224		-0.287	-0.231		-0.254	-0.277		-0.167	-0.11			-0.024
412.8	-0.201	-0.224		-0.287	-0.231		-0.254	-0.277		-0.167	-0.11			-0.023
413	-0.202	-0.224		-0.287	-0.231		-0.254	-0.278		-0.167	-0.11			-0.024
413.2	-0.202	-0.224		-0.288	-0.231		-0.254	-0.278		-0.167	-0.111			-0.024
413.4	-0.202	-0.225		-0.287	-0.231		-0.254	-0.278		-0.167	-0.111			-0.024
413.6	-0.203	-0.225		-0.287	-0.231		-0.254	-0.278		-0.167	-0.111			-0.024
413.8	-0.203	-0.225		-0.287	-0.231		-0.255	-0.278		-0.167	-0.112			-0.024
414	-0.204	-0.226		-0.286	-0.231		-0.255	-0.278		-0.167	-0.112			-0.025
414.2	-0.204	-0.227		-0.286	-0.231		-0.255	-0.278		-0.167	-0.112			-0.025
414.4	-0.204	-0.227		-0.287	-0.231		-0.255	-0.278		-0.167	-0.112			-0.026
414.6	-0.204	-0.228		-0.287	-0.231		-0.255	-0.278		-0.167	-0.112			-0.026
414.8	-0.204	-0.228		-0.287	-0.231		-0.256	-0.278		-0.167	-0.112			-0.026
415	-0.204	-0.228		-0.288	-0.231		-0.256	-0.278		-0.167	-0.112			-0.027
415.2	-0.204	-0.228		-0.288	-0.232		-0.256	-0.278		-0.167	-0.112			-0.027
415.4	-0.204	-0.229		-0.289	-0.232		-0.257	-0.279		-0.168	-0.112			-0.027
415.6	-0.204	-0.229		-0.289	-0.232		-0.258	-0.279		-0.168	-0.112			-0.027
415.8	-0.204	-0.229		-0.289	-0.232		-0.258	-0.279		-0.168	-0.112			-0.028
416	-0.204	-0.229		-0.29	-0.232		-0.258	-0.28		-0.168	-0.112			-0.028
416.2	-0.204	-0.229		-0.29	-0.232		-0.258	-0.28		-0.168	-0.112			-0.028
416.4	-0.204	-0.229		-0.291	-0.232		-0.258	-0.279		-0.168	-0.112			-0.028
416.6	-0.204	-0.229		-0.291	-0.232		-0.258	-0.279		-0.168	-0.112			-0.028
416.8	-0.203	-0.228		-0.291	-0.232		-0.258	-0.279		-0.168	-0.112			-0.028
417	-0.203	-0.228		-0.291	-0.232		-0.258	-0.279		-0.168	-0.113			-0.028
417.2	-0.204	-0.228		-0.291	-0.232		-0.257	-0.279		-0.168	-0.113			-0.028
417.4	-0.204	-0.227		-0.291	-0.231		-0.257	-0.278		-0.168	-0.113			-0.028
417.6	-0.204	-0.227		-0.291	-0.231		-0.257	-0.278		-0.167	-0.113			-0.028
417.8	-0.204	-0.227		-0.291	-0.231		-0.257	-0.278		-0.167	-0.114			-0.027
418	-0.205	-0.227		-0.291	-0.231		-0.257	-0.278		-0.167	-0.114			-0.027
418.2	-0.205	-0.228		-0.29	-0.231		-0.256	-0.277		-0.167	-0.114			-0.027
418.4	-0.206	-0.228		-0.29	-0.231		-0.256	-0.277		-0.168	-0.114			-0.027
418.6	-0.206	-0.228		-0.29	-0.231		-0.256	-0.277		-0.168	-0.114			-0.027
418.8	-0.206	-0.228		-0.29	-0.232		-0.256	-0.277		-0.168	-0.114			-0.027
419	-0.206	-0.228		-0.289	-0.232		-0.256	-0.277		-0.168	-0.114			-0.027
419.2	-0.206	-0.228		-0.289	-0.232		-0.255	-0.278		-0.169	-0.114			-0.027
419.4	-0.206	-0.228		-0.289	-0.232		-0.255	-0.278		-0.168	-0.114			-0.027
419.6	-0.207	-0.228		-0.289	-0.232		-0.255	-0.278		-0.168	-0.114			-0.027
419.8	-0.207	-0.228		-0.29	-0.232		-0.255	-0.279		-0.168	-0.114			-0.027
420	-0.207	-0.228		-0.29	-0.232		-0.255	-0.279		-0.168	-0.113			-0.027
420.2	-0.207	-0.228		-0.29	-0.233		-0.256	-0.279		-0.168	-0.113			-0.028
420.4	-0.207	-0.228		-0.29	-0.233		-0.256	-0.28		-0.168	-0.113			-0.028
420.6	-0.207	-0.228		-0.29	-0.233		-0.256	-0.28		-0.168	-0.113			-0.028
420.8	-0.207	-0.228		-0.29	-0.233		-0.256	-0.28		-0.168	-0.113			-0.028
421	-0.207	-0.228		-0.29	-0.233		-0.257	-0.281		-0.168	-0.112			-0.028
421.2	-0.207	-0.229		-0.29	-0.234		-0.257	-0.281		-0.168	-0.112			-0.028
421.4	-0.207	-0.23		-0.291	-0.234		-0.257	-0.281		-0.168	-0.112			-0.028
421.6	-0.207	-0.23		-0.291	-0.234		-0.257	-0.281		-0.168	-0.112			-0.028
421.8	-0.207	-0.231		-0.29	-0.234		-0.257	-0.281		-0.168	-0.112			-0.027
422	-0.207	-0.232		-0.29	-0.234		-0.258	-0.281		-0.168	-0.112			-0.027
422.2	-0.207	-0.232		-0.29	-0.234		-0.258	-0.28		-0.168	-0.112			-0.027
422.4	-0.207	-0.233		-0.29	-0.235		-0.258	-0.28		-0.168	-0.112			-0.027
422.6	-0.207	-0.233		-0.29	-0.235		-0.258	-0.28		-0.168	-0.112			-0.028
422.8	-0.208	-0.234		-0.29	-0.235		-0.258	-0.28		-0.168	-0.112			-0.028
423	-0.208	-0.234		-0.29	-0.235		-0.258	-0.28		-0.168	-0.112			-0.028
423.2	-0.208	-0.234		-0.29	-0.235		-0.258	-0.279		-0.168	-0.113			-0.028
423.4	-0.208	-0.234		-0.291	-0.234		-0.257	-0.279		-0.168	-0.113			-0.028
423.6	-0.209	-0.234		-0.291	-0.235		-0.257	-0.279		-0.168	-0.113			-0.028
423.8	-0.209	-0.234		-0.291	-0.235		-0.257	-0.279		-0.168	-0.114			-0.028
424	-0.209	-0.234		-0.291	-0.235		-0.258	-0.279		-0.168	-0.114			-0.028
424.2	-0.209	-0.234		-0.292	-0.235		-0.258	-0.279		-0.168	-0.115			-0.028
424.4	-0.21	-0.234		-0.292	-0.235		-0.258	-0.279		-0.168	-0.115			-0.028
424.6	-0.21	-0.234		-0.292	-0.235		-0.258	-0.279		-0.169	-0.115			-0.028
424.8	-0.21	-0.234		-0.292	-0.235		-0.258	-0.279		-0.169	-0.116			-0.028
425	-0.211	-0.234		-0.292	-0.235		-0.258	-0.279		-0.17	-0.116			-0.028
425.2	-0.211	-0.234		-0.292	-0.235		-0.258	-0.279		-0.17	-0.117			-0.028
425.4	-0.211	-0.234		-0.292	-0.235		-0.258	-0.279		-0.17	-0.117			-0.028
425.6	-0.211	-0.234		-0.292	-0.235		-0.259	-0.279		-0.17	-0.117			-0.028
425.8	-0.211	-0.233		-0.291	-0.235		-0.259	-0.279		-0.171	-0.117			-0.027
426	-0.21	-0.233		-0.291	-0.235		-0.259	-0.279		-0.171	-0.117			-0.027
426.2	-0.21	-0.233		-0.291	-0.235		-0.259	-0.28		-0.171	-0.117			-0.027
426.4	-0.21	-0.233		-0.291	-0.235		-0.26	-0.28		-0.171	-0.117			-0.028
426.6	-0.21	-0.233		-0.291	-0.236		-0.259	-0.28		-0.172	-0.117			-0.028
426.8	-0.21	-0.233		-0.291	-0.236		-0.259	-0.28		-0.172	-0.117			-0.028
427	-0.21	-0.233		-0.291	-0.236		-0.259	-0.28		-0.172	-0.117			-0.028
427.2	-0.21	-0.233		-0.291	-0.236		-0.259	-0.28		-0.172	-0.117			-0.029
427.4	-0.21	-0.233		-0.291	-0.237		-0.259	-0.28		-0.172	-0.117			-0.029
427.6	-0.21	-0.234		-0.291	-0.237		-0.258	-0.28		-0.172	-0.116			-0.029
427.8	-0.21	-0.233		-0.291	-0.237		-0.258	-0.28		-0.172	-0.116			-0.029
428	-0.21	-0.234		-0.292	-0.237		-0.258	-0.281		-0.172	-0.116			-0.029
428.2	-0.21	-0.233		-0.292	-0.238		-0.258	-0.281		-0.172	-0.116			-0.03
428.4	-0.21	-0.234		-0.292	-0.238		-0.258	-0.281		-0.171	-0.116			-0.03
428.6	-0.21	-0.234		-0.292	-0.238		-0.258	-0.281		-0.171	-0.116			-0.031
428.8	-0.211	-0.234		-0.292	-0.238		-0.258	-0.281		-0.171	-0.116			-0.031
[truncated: 1,155 more rows]

## Sheet: Fig S4B
Fig S4B
(-) = without cerulenin
(+) =with cerulenin
	time (h )replicate 1
strains	0	60	120	240	percentage survival at 4 h replicate 1
MG1655 (-)	240000000	280000	52000	1600	0.000666667
relA::FRT (-)	250000000	54000	7800	250	0.0001
Δytfk (-)	450000000	18000	3330	740	0.000164444
ytfK::FRT + pEG220 (-)	489000000	170000	33400	820	0.000167689
ytfk::FRT + pEG220 ytfK (-)	580000000	131000	70000	23100	0.00398276					mean survival at 4 h	SD survival at 4 h
MG1655 (+)	580000000	300000000	200000000	210000000	36.2069				MG1655 (-)	0.00123767	0.000422135
relA::FRT (+)	600000000	200000000	220000000	360000000	60				relA::FRT (-)	0.000506362	0.0003064
ytfK::FRT (+)	680000000	3600000	2000000	1000000	0.147059				ytfK::FRT (-)	0.000478654	0.000333177
ytfK::FRT + pEG220 (+)	417000000	4360000	4940000	594000	0.142446				ytfK::FRT + pEG220 (-)	0.000352165	0.000131302
ytfk::FRT + pEG220 ytfK (+)	526000000	265000000	356000000	309000000	58.7452				ytfk::FRT + pEG220 Pnat ytfK (-)	0.00184973	0.00146078
									MG1655 (+)	48.6874	42.3995
	time (h )replicate 2								relA::FRT (+)	45.3205	26.2124
strains	0	60	120	240	percentage survival at 4 h replicate 2				ytfK::FRT (+)	0.322199	0.293908
MG1655 (-)	320000000	50000	42000	3800	0.0011875				ytfK::FRT + pEG220 (+)	0.247983	0.229141
relA::FRT (-)	310000000	30000	22000	1900	0.000612903				ytfk::FRT + pEG220 Pnat ytfK (+)	66.0042	53.9246
Δytfk (-)	290000000	16000	50000	760	0.000262069
ytfK::FRT + pEG220 (-)	331000000	543000	46400	1580	0.000477341
ytfk::FRT + pEG220 ytfK (-)	202000000	358000	67000	3760	0.00186139
MG1655 (+)	280000000	74000000	120000000	110000000	39.2857
relA::FRT (+)	290000000	64000000	140000000	77000000	26.5517
ytfK::FRT (+)	300000000	580000	80000	100000	0.0333333
ytfK::FRT + pEG220 (+)	294000000	8500000	3170000	322000	0.109524
ytfk::FRT + pEG220 ytfK (+)	468000000	368000000	252000000	141000000	30.1282
	time (h )replicate 3
strains	0	60	120	240	percentage survival at 4 h replicate 3
MG1655 (-)	107000000	47900	14100	1570	0.00146729
relA::FRT (-)	94000000	29000	24000	780	0.000829787
Δytfk (-)	87000000	41300	16240	780	0.000896552
ytfK::FRT + pEG220 (-)	17800000	57000	30000	70	0.000393258
ytfk::FRT + pEG220 ytfK (-)	250000000	1130000	610000	500	0.0002
MG1655 (+)	121000000	62000000	32000000	12200000	10.0826
relA::FRT (+)	87000000	72000000	78000000	17500000	20.1149
ytfK::FRT (+)	38500000	932000	770000	266000	0.690909
ytfK::FRT + pEG220 (+)	26800000	440000	970000	40000	0.149254
ytfk::FRT + pEG220 ytfK (+)	184000000	61000000	7100000	19400000	10.5435
	time (h )replicate 4
strains	0	60	120	240	percentage survival at 4 h replicate 4
MG1655 (-)	89000000	2530	3240	1450	0.00162921
relA::FRT (-)	87000000	3700	2400	420	0.000482759
Δytfk (-)	71000000	820	1040	420	0.000591549
ytfK::FRT + pEG220 (-)	135000000	22000	15880	500	0.00037037
ytfk::FRT + pEG220 ytfK (-)	124000000	19000	33200	1050	0.000846774
MG1655 (+)	109000000	71440000	72300000	119000000	109.174
relA::FRT (+)	208000000	104000000	87000000	155200000	74.6154
ytfK::FRT (+)	100600000	125000	130000	420000	0.417495
ytfK::FRT + pEG220 (+)	90400000	3080000	720000	534000	0.590708
ytfk::FRT + pEG220 ytfK (+)	262000000	101000000	233000000	392000000	149.618
	time (h )replicate 5
strains	0	60	120	240	percentage survival at 4 h replicate 5
ytfk::FRT + pEG220 ytfK (-)	123000000	278000	24000	2900	0.00235772
ytfk::FRT + pEG220 ytfK (+)	142000000	1.858	70600000	115000000	80.9859

[truncated: 6 more sheets: Fig S5D, Fig S6B, Fig S6C, Fig S6D, Fig S7B, Fig S9]
